# Supplementary material for: Predictive models for health outcomes due to SARS-CoV-2, including the effect of vaccination: a systematic review
Source: Syst Rev. 2024 Jan 16;13:30. doi: 10.1186/s13643-023-02411-1 (PMC10790449; doi:10.1186/s13643-023-02411-1)
Supplement: Supplementary file 3 — Supplementary Material N°. 3. Variables’ operational definition. [file 13643_2023_2411_MOESM3_ESM.zip]

Archive with 2 entries (2 files):
- 12903_2024_5066_MOESM3_ESM/Supp. N°. 3A.xlsx
- 12903_2024_5066_MOESM3_ESM/Supp. N°. 3B.docx
