# Supplementary material for: Predictive models for health outcomes due to SARS-CoV-2, including the effect of vaccination: a systematic review
Source: Syst Rev. 2024 Jan 16;13:30. doi: 10.1186/s13643-023-02411-1 (PMC10790449; doi:10.1186/s13643-023-02411-1)
Supplement: Supplementary file 3 — Supplementary Material N°. 3. Variables’ operational definition. [file 13643_2023_2411_MOESM3_ESM.zip › 12903_2024_5066_MOESM3_ESM/Supp. N°. 3A.xlsx]

## Sheet:  Information
Authors	Year	Title	Journal	Abstract	Keywords	DOI	Language	Macro-model	Compartments	Parameters	Location	Country	Country's income	Is developed the model?	Software	Is the rogramming code available?	Is the dashboard provided?	Temporal unit	Included comorbidities	Number of types of vaccine	Difference effectiveness between vaccines	Number of doses	Difference of days between doses	Effectiveness/Efficacy of the vaccine(s)	Heterologous vaccination	Study possibility of reinfection	Projects or replicates observed results	Strains	Differentiation by age	Differentiation by sex	Differentiation by race/ethnicity	Geographic area differentiation	Non-pharmaceutical interventions	Prioritize by occupation	Socioeconomic characteristics of the population	Inclusion of migrants	Health outcomes
Conn H, Talyor R, Willis M, Wright A, Bramfitt V	2021	Mechanistic model calibration and the dynamics of the COVID-19 epidemic in the UK (the past, the present and the future)	medRxiv	▪ We augment the well-known susceptible – infected – recovered – deceased (SIRD) epidemiological model to include vaccination dynamics, implemented as a piecewise continuous simulation. We calibrate this model to reported case data in the UK at a national level, ▪ Our modeling approach decouples the inherent characteristics of the infection from the degree of human interaction (as defined by the …	COVID-19 Model calibration Time varying disease transmission rate vaccination dynamics B.1.1.7 (Kent) variant UK Government road-map	10.1101/2021.05.18.21257384	English	Compartmental SIR model	Susceptible Infected Recovered Dead Vaccinated with the first dose Vaccinated with the second dose	Infection rate: 89%: calculated Elimination rate of recovered infectious individuals: belongs to the interval [0.001, 0.2] Elimination rate of deceased individuals: belongs to the interval [0.001, 0.2] Total population: 49,890,108 Efficacy of the first dose : 67%; Assumed Second Dose Efficacy: 95; taken	United Kingdom	United Kingdom	High rent	Yes	Microsoft Excel MATLAB	Not available	No	Days	No	1	No	2	No information	No information, first dose overall: 67% No information, second dose overall: 98%	No	No	Both of them	Delta (B.1.617.2)	No information	No	No	No	Yes, it is not specified which	No	No information	No	Recovered Dead
Acuña-Zegarra M, Diaz-Infante S, Baca-Carrasco D, Olmos-Liceaga D	2021	COVID-19 optimal vaccination policies: a modeling study on efficacy, natural and vaccine-induced immunity responses	Elsevier	About a year into the pandemic, COVID-19 accumulates more than two million deaths worldwide. Despite non-pharmaceutical interventions such as social distance, mask-wearing, and restrictive lockdown, the daily confirmed cases remain growing. Vaccine developments from Pfizer, Moderna, and Gamaleya Institute reach more than 90% efficacy and sustain the vaccination campaigns in multiple countries. Ho…	COVID-19 Optimal control Vaccination policy Vaccine profile Vaccine-induced immunity Natural immunity Reinfection Vaccine efficacy WHO-SAGEDALYs	10.1016/j.mbs.2021.108614	English	Compartmental SEIR model	Susceptible Exposed Infected symptomatic Infected asymptomatic Recovered Dead Vaccinated	Symptomatic transmission contact rate, 0.363282; estimated Contact rate of symptomatic transmission, 0.251521; estimated Fraction of exposed individuals who become symptomatic infectious, 0.1213 Natural death rate, 0.000 039 138 9, assumed Transition rate from symptomatic to recovery or death, 0.092 506 9; [17] Recovery rate of asymptomatic individuals, 0.167,504; [17] Latency rate, 0.196,078; [3…	Mexico City State of Mexico	Mexico	upper middle income	Yes	R	github.com/SaulDiazInfante/ NovelCovid19-ControlModelling/ tree/master/UNISON-ITSON-VACCINATON-PRJ	No	Days	No	1	No	1	No information	No information, general: 50%, 70%, 90%	No	Yes	Replica	No information	No information	No	No	No	Quarantine	No	No information	No	dead
Adibi A, Mozafarihashjin M, Sadatsafavi M	2021	Continuing COVID-19 vaccination of front-line workers with the AstraZeneca COVID-19 vaccine: benefits in the face of increased risk for prothrombotic thrombocytopenia	medRxiv	Background: On March 29th, 2021, Canada's National Advisory Committee on Immunization (NACI) recommended against using the AstraZeneca COVID-19 vaccine in younger adults pending further review of the risk for Vaccine-Induced Pro-thrombotic Immune Thrombocytopenia (VIPIT). As a result, the province of British Columbia halted its front-line workers vaccination program which used the AstraZeneca vac…	No information	10.1101/2021.04.11.21255138	English	Compartmental SEIR model	Susceptible Exposed Infected Recovered	Vaccine-Induced Prothrombotic Immune Thrombocytopenia: 1 in 153,000 Probability of Dying Given Vaccine-Induced Prothrombotic Immune Thrombocytopenia: 21% Basic Reproduction Number: 1.35 Hospitalization Rate by Age: 0.0062, 0.0106, 0.0246 . 0.0340, 0.0583, 0.1175, 0.245, 0.2736 Mortality rate by age: 0, 0, 0.00066, 0.00128, 0.00207, 0.00950, 0.03864, 0.16859	British Columbia	Canada	High rent	Yes	R	github.com/aminadibi/astrazenecaVIPIT	No	Days	No	2	No	1 2	No information	Without information, first and second dose against disease: 80% and 100% Without information, first and second dose against transmission: 60% and 100%	No	No	Both of them	No information	Under 20 years old 20-29 years old 30-39 years old 40-49 years old 50-59 years old 60-69 years old 70-79 years old 80 years old or more	No	No	No	No information	Yes	No information	No	Recovered Hospitalized Dead
Adiga A, Athreya S, Lewis B, Marathe M, Rathod N, Sundaresan R, Swarup S, Venkatramanan S, Yasodharan S	2021	Strategies to mitigate COVID-19 resurgence assuming immunity waning: a study for Karnataka, India	medRxiv	COVID-19 vaccination is being rolled out among the general population in India. Spatial heterogeneities exist in seroprevalence and active infections across India. Using a spatially explicit age-stratified model of Karnataka at the district level, we study three spatial vaccination allocation strategies under different vaccination capacities and a variety of non-pharmaceutical intervention (NPI) …	No information	10.1101/2021.05.26.21257836	English	Compartmental SEIR model	Susceptible Exposed Infected Recovered/Dead Vaccinated	Incubation period (1/α): 5.8 days; assumed Average period of recovery or death (1/γ) : 5 days; assumed Recovery rate (γ) Contact rate (β) Vaccine efficacy: 66% Age-stratified interaction rate matrix (M) Population; [21] Age distribution; [37] Contact rate stratified by age; [38] Disease Parameters; [11, 23, 34] Seroprevalence data; [4.5] New cases reported; [42] Evidence; [42] Vaccines; [42]	Karnataka	India	Lower median income	Yes	No information	Not available	No	Days	Yes	1	No	2	84 days	No information, general (days after the first dose): 66%	No	No	Both of them	No information	60 years and over 45 years and over 18 years and over	No	No	Yes	mobility restrictions	Yes	No information	No	Recovered Dead
Agarwal N, Komo A, Patel C, Pathak P, Ünver U	2021	The trade-off between prioritization and vaccination speed depends on mitigation measures	medRxiv	Calls for eliminating prioritization for SARS-CoV-2 vaccines are growing amid concerns that prioritization reduces vaccination speed. We use an SEIR model to study the effects of vaccination distribution on public health, comparing prioritization policy and speed under mitigation measures that are either eased during the vaccine rollout or sustained through the end of the pandemic period. NASEM's…	No information	10.1101/2021.02.24.21252352	English	Compartmental SEIR model	Susceptible Susceptible with hesitant vaccine Susceptible vaccinated but unprotected Exposed Exposed with hesitant vaccine Exposed vaccinated but unprotected Infected Infected with hesitant vaccine Infected vaccinated but unprotected Recovered Recovered with hesitant vaccine Dead Vaccinated	Cumulative impact of all community mitigation measures at time t (θ( t )): Probability of transmission (βi): Number of daily contacts of group i with j (cij): Expected duration in exposed states (dE ): Expected duration in infectious states (dI): Infection mortality rate (δ or IFR): Vaccine acceptance (one minus vaccination reluctance) for age group i (νu,i): Efficacy of vaccine among age group i…	USA	USA	High rent	Yes	Artleys' KNITRO R MATLAB	github.com/patelchetana/vaccine-speed-vs-prioritization	No	Days	No	2	No	2	No information	Based on Pfizer and Moderna, general (0-9 years old, 10-19 years old, 20-29 years old, 30-39 years old, 40-49 years old, 50-59 years old, 60-69 years old, 70-79 years old, 80+ ) : 95.6%, 95.6%, 95.6%, 95.6%, 95.6%, 95.1%, 92.2%, 91.1%, 93.2%	No	No	Replica	No information	0-9 years old 10-19 years old 20-29 years old 30-39 years old 40-49 years old 50-59 years old 60-69 years old 70-79 years old 80 years old or more	Yes	Yes	Yes	Yes, it is not specified which	No	No information	No	Recovered Recovered Vaccinated Dead
Aguas R, Bharath A, White L, Gao B, Pollard A, Voysey M, Shretta R	2021	Potential global impacts of alternative dosing regimen and rollout options for the ChAdOx1 nCoV-19 vaccine	Nature	The high efficacy, low cost, and long shelf-life of the ChAdOx1 nCoV-19 vaccine positions it well for use in diverse socioeconomic settings. Using data from clinical trials, an individual-based model was constructed to predict its 6-month population-level impact. Probabilistic sensitivity analyzes evaluated the importance of epidemiological, demographic and logistical factors on vaccine effective…	No information	10.1038/s41467-021-26449-8	English	Static Transmission Model	Does not apply	Population attack size (% of population), (4, 12, 20); adjusted Vaccine Allocation (% of population during Study Period), (5, 10, 20, 30); adjusted Second dose administered (% of vaccinated population given a second dose), (0, 25, 50, 75, 100); adjusted Interval between first dose and booster dose, (4, 7, 12 weeks); adjusted Vaccine delivery speed, (fixed, with initial load, with subsequent load)…	United Kingdom	United Kingdom	High rent	Yes	R	doi.org/1No.5281/zenodo.5522794	No	Days	No	1	No	2	20 days 35 days 60 days	ChAdOx1 nCoV-19, overall after second dose: 65%, 75%, 85% ChAdOx1 nCoV-19, overall from first dose compared to second dose: 50%, 75%, 100%	No	No	Replica	No information	25 to 40 years 65 years or older	No	No	No	No information	No	No information	No	Hospitalized Dead
Aguiar M, Van-Dierdonck J, Mar J, Stollenwerk N	2021	The role of mild and asymptomatic infections on COVID-19 vaccines performance: a modeling study	Science Direct	Introduction: Different COVID-19 vaccine efficacies are reported, with remarkable effectiveness against severe disease. The so-called sterilizing immunity, occurring when vaccinated individuals cannot transmit the virus, is still being evaluated. It is also unclear to what extent people with no symptoms or mild infection transmit the disease, and estimating their contribution to outbreaks is chal…	COVID-19 Mathematical modeling Vaccine efficacy Vaccine coverage Asymptomatic infection	10.1016/j.jare.2021.10.012	English	Compartmentalized SHAR model	Susceptible Infected Recovered Hospitalized Infected severely symptomatic Infected asymptomatic	Relative risk, 0%, 10%, 20%, 30%, 40%; assumptions Vaccine efficacy, 100%, 90%, 80%, 70%, 60%; Assumptions Reduced infectivity, r; Infection rate, beta; Infectivity of asymptomatic patients over infectivity of severe cases, 0.2, 0.8, 1.1, 1.245; assumptions Population size, 2.2*10^6; data	Basque Country	Spain	High rent	Yes	No information	Not available	No	Days	No	2	Yes	1	No information	No information, general: 60%, 70, 80%, 90, 100%	No	No	Replica	No information	No information	No	No	No	Yes, it is not specified which	No	No information	No	Hospitalized Infected
Aguilar-Canto F, de León U, Avila-Vales E	2022	Sensitivity theorems of a model of multiple imperfect vaccines for COVID-19	Chaos, Solitons & Fractals	In response to the ongoing pandemic of COVID-19, several companies across the world have proposed a wide variety of vaccines of different mechanisms of action. As a consequence, a new scenario of multiple imperfect vaccines against the SARS-CoV-2 arose. Mathematical modeling needs to consider this complex situation with different vaccines, some of them with two required doses. Using compartmental…	SIR-Based models Imperfect vaccines COVID-19 Sensitivity analysis Elasticity	10.1016/j.chaos.2022.111844	English	Compartmental SEIR model	Vaccinated first dose Vaccinated second dose Susceptible Exposed Infected symptomatic Infected asymptomatic Recovered Dead	Transmission rate of infected individuals (β1): [0,∞) Transmission rate of asymptomatic individuals (β2): [0,∞) Incubation rate (σ): [0,∞), was set to 1/5.2 Rate of recovery (γ): [0,∞) Mortality rate (δ): [0,∞) Fraction of symptomatic cases (w): [0.1], set at 0.25 Primary vaccine failure: (ε_{j, A}): [0,1) Leakage of the first dose of the j-th vaccine: ε_j,L1} [0,1) Leakage of the second dose of …	Israel Germany Czech Republic Portugal Italy Lithuania	Israel Germany Czech Republic Portugal Italy Lithuania	High rent	Yes	python	github.com/Pherjev/MultipleVaccination	No	Days	No	4	Yes	2	No information	Pfizer, first and second dose overall: 52% (29.5% - 68.4%) and 95% (90.3% - 97.6%) (reduced by 50% and 75%) Modern, first and second dose Overall: 80% and 94.1% (89.3% - 96.8%) AstraZeneca, first and second dose Overall: 46.3% (31.8% - 57.8%) and 76% (68% - 82%) Janssen, first dose overall: 66.3% (59.9% - 71.8%)	No	No	Both of them	Yes (does not indicate which ones)	No information	No	No	No	No information	No	No information	No	Recovered Dead
Aguilar-Canto F, Ponce de Leon U, Avila-Vales E	2021	SIR-based model with multiple imperfect vaccines	medRxiv	Since the introduction of vaccination in the current COVID-19 outbreak, many countries have approved and implemented vaccination campaigns to mitigate and ultimately curtail the pandemic. Several types of vaccines have been proposed and many of them have finally been approved and used in different countries. The different types of vaccines have different vaccine parameters, and therefore, this si…	No information	10.1101/2021.05.07.21256860	English	Compartmental SIR model	Vaccinated Susceptible Infected Recovered	Primary vaccine failure, probability of not being protected after vaccination (εA) "Leakage", probability of becoming infected after exposure of a vaccinated individual with respect to an unvaccinated individual (εL) Rate of decline, rate of loss of immunity throughout over time (α) Transmission rate (β): 0.16 Recovery rate (γ): 0.1 Birth and death rate for vital dynamics (µ) εL = 1 − 0.76, α = 0…	Israel Germany Czech Republic Portugal Italy Lithuania	Israel Germany Czech Republic Portugal Italy Lithuania	High rent	Yes	No information	Not available	No	Days	No	5	Yes	1 2	No information	Pfizer, Overall: 95% (90.3% - 97.6%) Modern, Overall: 94.1% (89.3% - 96.8%) AstraZeneca, Janssen, Overall: 66.3% (59.9 % - 71.8%) CanSino, general: 65.7% Sinovac, general: 50.65%	No	No	Replica	No information	No information	No	No	No	No information	No	No information	No	recovered
Ainslie K, Backer J, de Boer P, van Hoek A, Klinkenberg D, Altes H, Leung K, de Melker H, Miura F, Wallinga J	2021	The impact of vaccinating adolescents and children on COVID-19 disease outcomes	medRxiv	Introduction: Despite the high COVID-19 vaccination coverage among adults, there is concern over a peak in SARS-CoV-2 infections in the coming months. To help ensure that healthcare systems are not overwhelmed in the event of a new wave of SARS-CoV-2 infections, many countries have extended vaccination to adolescents (those aged 12-17 years) and may consider further extending to children aged 5-1…	No information	10.1101/2021.10.21.21265318	English	Compartmental SEIR model	Susceptible Susceptible vaccinated but not yet protected Susceptible vaccinated and protected by vaccination Exposed Exposed vaccinated and protected by vaccination Infected Hospitalized Hospitalized in ICU Hospitalized after treatment in ICU Recovered Infected vaccinated and protected by vaccination Hospitalized vaccinated and protected by vaccination Hospitalized in ICU vaccinated and protected…	Transmission rate (β): varies with time Inverse of Latency Period (σ): 0.5/day; this results in a Latency Period of 2 days Inverse of Infectious Period 0.5/day this results in a 2-day Infectious Period (γ) Strength of infection Time-varying (λ) Case importation rate Vaccination rate with the first dose (α): depends on the vaccine allocation schedule and varies over time; calculated as a composite…	Netherlands	Netherlands	High rent	Yes	R	github.com/kylieainslie/vacamole	No	Days	No	4	No	2	No information	Pfizer/Moderna, against infection first dose (alpha variant): 66% Pfizer/Moderna, against infection second dose (alpha variant): 80% AstraZeneca, against infection first dose (alpha variant): 61% AstraZeneca, against infection second dose ( alpha variant): 79% Janssen, against single dose infection (alpha variant): 76.7% Pfizer/Moderna, against first dose hospitalization (alpha variant): 81% Pfiz…	No	No	Replica	Alpha (B.1.1.7) Delta (B.1.617.2)	0-9 years old 10-19 years old 20-29 years old 30-39 years old 40-49 years old 50-59 years old 60-69 years old 70-79 years old 80 years old or more	No	No	No	Physical distancing Restaurant closures Bar closures Bar closures, sports clubs, saunas, sex clubs, and cafeterias School and daycare closures Isolation Maximum of 3 visitors at home Prohibition of gatherings, except funerals, weddings, and religious gatherings Reduced capacity at schools primary education and nurseries Reopening of libraries Use of face masks Reopening of cinemas, terraces, rest…	No	No information	No	Hospitalized Hospitalized in ICU Recovered Infected vaccinated and protected by vaccination Hospitalized vaccinated and protected by vaccination Hospitalized in ICU vaccinated and protected Dead
Alagoz O, Sethi A, Patterson B, Churpek M, Alhanaee G, Scaria E, Safdar N	2021	The impact of vaccination to control COVID-19 burden in the United States: a simulation modeling approach	PLoS One	Introduction: Vaccination programs aim to control the COVID-19 pandemic. However, the relative impacts of vaccine coverage, effectiveness, and capacity in the context of nonpharmaceutical interventions such as mask use and physical distancing on the spread of SARS-CoV-2 are unclear. Our objective was to examine the impact of vaccination on the control of SARS-CoV-2 using our previously developed …	No information	10.1371/journal.places.0254456	English	agent-based model	Susceptible Exposed Mild symptomatic infected diagnosed Moderate symptomatic infected diagnosed Mild symptomatic infected undiagnosed Moderate symptomatic infected undiagnosed Severe symptomatic infected Symptomatic infected requiring critical care Recovered Dead	Incubation time between exposure and onset of symptoms, 5 days; [11,14] Duration of mild symptoms, 6 days; [11,15,17] Duration of severe symptoms, 6 days; [11,15,17] Duration of critical symptoms, 10 days; [11,15,18] Probability of recovery from baseline after mild symptoms, by age, 0-19y: 98% 20-44y: 82% 45-54y: 75% 55-64y: 75% 65-74y: 64% 75 -84y: 55% 85y+: 49%; [19] Changes in recovery probabi…	DaneMilwaukee New York	USA	High rent	Yes	C++	Not available	No	Months	No	1	No	2	No information	No information, general: 50%, 75%, 90%	No	No	Both of them	No information	0-19 years old 20-44 years old 45-54 years old 55-64 years old 65-74 years old 75-84 years old 85 years old or older	No	No	Yes	Social distancing	No	No information	No	dead
Albani V, Loria J, Massad E, Zubelli J	2021	COVID-19 underreporting and its impact on vaccination strategies	BMC Infectious Diseases	Background: Underreporting cases of infectious diseases poses a major challenge in the analysis of their epidemiological characteristics and dynamical aspects. Without accurate numerical estimates it is difficult to precisely quantify the proportions of severe and critical cases, as well as the mortality rate. Such estimates can be provided for instance by testing the presence of the virus. Howev…	Underreported infections Underreporting estimation Vaccination strategies Epidemiological models Stable rates of hospitalization and death Numerical simulation	10.1186/s12879-021-06780-7	English	Compartmental SEIR model	Susceptible Vaccinated Exposed Asymptomatic infected Mildly infected Hospitalized Hospitalized in ICU Recovered Dead	Transmission rate of individuals with mild infection: 0.23 and 0.44 Transmission rate of individuals with severe infection: 0.1*(Transmission rate of individuals with mild infection) Transmission rate of individuals with critical infection: 0. 01*(Transmission rate of individuals with mild infection Transmission rate of asymptomatic individuals: 0.58*(Transmission rate of individuals with mild in…	Chicago New York Buenos Aires Mexico City	United States Argentina Mexico	Multi rental	No	MATLAB	github.com/JennySorio/Under_Report	No	Days	No	1	No	No information	No information	No information, general: 90%	No	No	Replica	No information	0-17 years old 18-29 years old 30-39 years old 40-49 years old 50-59 years old 60-69 years old 70-79 years old 80 years old or more	Yes	No	No	No information	No	No information	No	Hospitalized Dead
Albani V, Loria J, Massad E, Zubelli J	2021	The impact of COVID-19 vaccination delay: a data-driven modeling analysis for Chicago and New York City	Elsevier	Background: By the beginning of December 2020, some vaccines against COVID-19 already presented efficacy and safety, which qualify them to be used in mass vaccination campaigns. Thus, setting up strategies of vaccination became crucial to control the COVID-19 pandemic. Methods: We use daily COVID-19 reports from Chicago and New York City (NYC) from 01-Mar2020 to 28-Nov-2020 to estimate the parame…	Vaccination Epidemiological models COVID-19 Public health strategies SEIR-type models	10.1016/j.vaccine.2021.08.098	English	Compartmental SEIR model	Susceptible Vaccinated Exposed Asymptomatic infected Mildly symptomatic infected Hospitalized Hospitalized in ICU Recovered Dead	Transmission for asymptomatic individuals,0.58*matrix_A ; calculated Transmission for mild individuals, matrix_A; estimated Transmission for severe individuals, 0.1*matrix_A; calculated Transmission for critically infectious individuals 0.01*matrix_A; calculated Vaccination rate, 0.95*N; assumed Effectiveness of the vaccine, 95%; assumption Time between contagion and infectivity Recovery rate for…	chicago new york	USA	High rent	Yes	MATLAB	github.com/JennySorio/Vaccination_Scenarios	No	Days	No	1	No	1	No information	No information, general: 95%	No	No	Replica	No information	5-9 years 10-14 years 15-17 years 18-19 years 20-21 years 22-24 years 25-29 years 30-34 years 35-39 years 40-44 years 45-49 years 50-54 years 55- 59 years old 60-61 years old 62-64 years old 65-66 years old 67-69 years old 70-74 years old 75-79 years old 80-84 years old 85 years old or older	No	No	No	No information	No	No information	No	Hospitalized Deaths Hospitalized in ICU
Aldila D, Samiadji B, Simorangkir G, Khosnaw S, Shahzad M	2021	Impact of early detection and vaccination strategy in COVID-19 eradication program in Jakarta, Indonesia	biomedcentral	Objective: Several essential factors have played a crucial role in the spreading mechanism of COVID-19 (Coronavirus disease 2019) in the human population. These factors include undetected cases, asymptomatic cases, and several non-pharmaceutical interventions. Because of the rapid spread of COVID-19 worldwide, understanding the significance of these factors is crucial in determining whether COVID…	COVID-19 Contact tracing Rapid testing Vaccination Basic reproduction number	10.1186/s13104-021-05540-9	English	Compartmental SEIR model	Susceptible Vaccinated Exposed Infected asymptomatic Infected symptomatic Isolated Recovered	Birth rate: 10467629/(65 × 265); [ 8 ] Natural Death Rate, 1/(165 × 365): [ 8 ] Baud Rate: 4.74396*10^-8; assumption Modification parameter to reduce infectivity of I: 0.9; assumption Modification parameter to reduce infectivity of Q: 0.3; assumed Transition to infected compartment due to Incubation period: 1/5.1; [17, 18] Recovery rate: 0.1; [ 17 ] Proportion of exposed individuals who become as…	Jakarta	Indonesia	Lower median income	Yes	No information	Not available	No	Days	No	1	No	1	No information	No information, general: 80%	No	No	Replica	No information	No information	No	No	No	quarantine social distancing	No	No information	No	dead
Almajose A, White A, Diego C, Lazaro R, Austriaco N	2021	A 2SIR-VD model for optimizing geographically COVID-19 vaccine distribution in the Philippines	medRxiv	COVID-19 is a novel respiratory disease first identified in Wuhan, China, that is caused by the novel coronavirus, SARS-CoV-2. It has triggered a global pandemic of historical proportions. The government of the Philippines began its national vaccine drive on March 1, 2021, with the goal of vaccinating seventy million of its citizens by the end of the calendar year. To determine the optimum geogra…	SIR model Vaccine distribution COVID-19 Philippines	10.1101/2021.05.20.21257556	English	Compartmental SIR model	Susceptible Infected Recovered Vaccinated Dead	Vaccination rate susceptible group 1,-;: Vaccination rate susceptible group 2,-;: Infection rate group 1,-;: Infection rate group 2,-;- Recovery rate,-;- Mortality rate,- ;:	Greater Manila Greater Davao Greater Cebu Cavite Rizal La Laguna Bulacán	Philippines	Lower median income	Yes	Microsoft Excel	Not available	No	Weeks	No	1	No	1	No information	No information, general: 100%	No	No	Replica	No information	No information	No	No	Yes	No information	No	No information	No	Recovered Dead
Amaku M, Covas D, Coutinho F, Azevedo R, Massad E	2021	Modeling the impact of delaying vaccination against SARS-CoV-2 assuming unlimited vaccine supply	biomedcentral	Background: At the moment we have more than 177 million cases and 3.8 million deaths (as of June 2021) around the world and vaccination represents the only hope to control the pandemic. Imperfections in planning vaccine acquisition and difficulties in implementing distribution among the population, however, have hampered the control of the virus so far. Methods: We propose a new mathematical mode…	COVID-19 SARS-CoV-2 Mathematical Models Vaccines	10.1186/s12976-021-00143-0	English	Compartmental SEIR model	Susceptible Vaccinated Susceptible Exposed Infected asymptomatic Infected symptomatic Hospitalized Hospitalized in ICU Recovered	Rate of Potentially Infectious Contacts, Adjusted (changes over time); adjusted Infectivity of exposed individuals, 0.4 ; assumed infectivity of symptomatic individuals, 1.0; assumed infectivity of asymptomatic individuals, 1/3; assumed Infectivity of hospitalized persons, 0.01; assumed infectivity of ICU patients, 0.01; assumed Natural mortality rate (life expectancy of 70 years), 3.91 × 10 –5; …	Sao Paulo	Brazil	upper middle income	Yes	R	Not available	No	Months	No	1	No	1	No information	No information, general: 50%, 70%, 90%	No	No	Both of them	No information	No information	No	No	No	No information	No	No information	No	Hospitalized ICU
Amaral F, Casaca W, Oishi C, Cuminato J	2021	Simulating immunization campaigns and vaccine protection against COVID-19 pandemic in Brazil	IEEE	The vaccine roll-out has currently established a new trend in the fight against COVID-19. In many countries, as vaccination cover rises, the economic and social disruptions are being progressively reduced, bringing more confidence and hope to the population. However, a crucial debate is related to fair access to vaccines, which would lead to stepping up the pace of vaccination in developing count…	COVID-19 Data-driven SIR Vaccination Artificial intelligence	10.1109/ACCESS.2021.3112036	English	neural network model	Susceptible Infected Recovered Dead Vaccinated but not immunized Immunized	Artificial neural network + SIR (parameters not shown) one hidden layer, with ten neurons, and a sigmoid as activation function Transient transmission speed Prediction of transmission speed at time t Recovery rate Fatality rate Vaccination rates of first and second doses, respectively Delay in vaccine dose efficacy, i = 1.2 doses Time-dependent effective reproduction number Pre-specified training…	Israel Serrana São Paulo	Israel Brazil	Multi rental	Yes	No information	Not available	No	Days	No	3	Yes	2	No information	Sinovac, General (Dose 1): 5.98% Sinovac, General (Dose 2): 66.48% Pfizer, General (Dose 1): 52% Pfizer, General (Dose 2): 95% AstraZeneca, General (Dose 1) ): 64% AstraZeneca, overall (dose 2): 70.4%	No	No	projects	No information	No information	No	No	Yes	No information	No	No information	No	dead
Amouch M, Karim N	2021	Modeling the dynamic of COVID-19 with different types of transmissions	Elsevier	In this paper, we propose a new epidemiological mathematical model for the spread of the COVID-19 disease with a special focus on the transmissibility of individuals with severe symptoms, mild symptoms, and asymptomatic symptoms. We compute the basic reproduction number and we study the local stability of the disease-free equilibrium in terms of the basic reproduction number. Numerical simulation…	Epidemic model Basic reproduction number Stability Vaccination	10.1016/j.chaos.2021.111188	English	Compartmental SEIR model	Susceptible Exposed Severe symptomatic infected Mild symptomatic infected Asymptomatic infected Hospitalized Dead	Initial susceptible population, 37,000,000; [50] Initial number of exposed population, 185; Estimated Initial number of infected people with severe symptoms, 100; Estimated Initial number of people infected with mild symptoms, 100; estimated Initial number of infected people without symptoms, 3; estimated Initial number of people hospitalized, 370; estimated Initial number of ICU population, 37; …	Morocco	Morocco	Lower median income	Yes	No information	Not available	No	Days	No	1	No	1	No information	No information, general: 90%	No	No	Replica	No information	No information	No	No	No	No information	No	No information	No	Hospitalized Deaths Hospitalized in ICU
Antonini C, Calandrini S, Bianconi F	2021	A modeling study on vaccination and spread of SARS-CoV-2 variants in Italy	Vaccines	From the end of 2020, different vaccines against COVID-19 have been approved, offering a glimmer of hope and relief worldwide. However, in late 2020, new cases of severe acute respiratory syndrome coronavirus 2 (SARS-CoV-2) started to re-emerge, worsened by the emergence of highly infectious variants. To study this scenario, we extend the Susceptible-Exposed-Infectious-Removed model with lockdown…	COVID-19 Italy SARS-CoV-2 variants SEIR model Model calibration Vaccines	10.3390/vaccines9080915	English	SEIRL-V compartmental model	Susceptible Exposed Presymptomatic infected Asymptomatic infected People with mild infection Hospitalized with severe symptoms Severely infected requiring ICU care Recovered Dead People vaccinated with the first dose of the vaccine People vaccinated with the second dose of the vaccine Immune people	Transmission rate representing a contact between a susceptible individual and a presymptomatic individual,- Transmission rate representing a contact between a susceptible individual and an asymptomatic individual,- Transmission rate representing a contact between a susceptible and persons with mild infection,- Rate of transmission representing a contact between a susceptible and people hospitaliz…	Umbria Region	Italy	High rent	Yes	MATLAB	github.com/fortunatobianconi/CRC	No	Days	No	1	No	2	21 days between first and second dose	Based on Pfizer and Moderna, first dose: 80% Based on Pfizer, second dose 95% No information, first dose against hospitalization: 80.8% No information, second dose against hospitalization: 94.6% No information, against disease : 0%, 80.8%, 94.6%	No	No	Both of them	Yes (Does not indicate which ones)	No information	No	No	No	School closures Three-tier color-coded restrictive measures, based on the risk profile of each region Quarantine/Isolation	No	No information	No	Recovered Hospitalized Hospitalized in ICU Dead
Are E, Song Y, Stockdale J, Tupper P, Colijn C	2021	COVID-19 endgame: from pandemic to endemic? Vaccination, reopening and evolution in a well-vaccinated population	medRxiv	COVID-19 remains a major public health concern, with large resurgences even where there has been widespread uptake of vaccines. Waning immunity and the emergence of new variants will shape the long-term burden and dynamics of COVID-19. We explore the transition to the endemic state, and the endemic incidence, using a combination of modeling approaches. We compare gradual and rapid reopening and r…	No information	10.1101/2021.12.18.21268002	English	Compartmental SEIR model	Susceptible Vaccinated Exposed Infected Recovered	Vaccination rate: 0.7% Shedding rate: 6 days Exposure time to infection: 3 days Duration of acquired immunity: no information	British Columbia	Canada	High rent	Yes	R	github.com/Yexuan-Song/End-Game.git	No	Days	No	1	No	2	No information	Pfizer, against infection: 80% Pfizer, against symptomatic infection: 95%	No	No	Both of them	No information	0-9 years old 10-19 years old 20-29 years old 30-39 years old 40-49 years old 50-59 years old 60-69 years old 70-79 years old 80 years old or more	No	No	No	Yes, it is not specified which	No	No information	No	recovered
Arslan N, Morton D, Pichette J, Walkes D, Meyers L	2021	Projections for Austin's COVID-19 staged alert system, incorporating reported cases as additional indicator	The University of Texas at Austin	To support public health decision-making in Austin, Texas, we use a data-driven model of COVID-19 transmission in the five-county Austin–Round Rock Metropolitan Statistical Area (MSA) to project hospitalizations under plausible scenarios for future COVID-19 transmission. This model integrates Austin's COVID-19 staged-alert system, which informs the city's adaptive risk-based guidelines. Given the…	No information	No information	English	Compartmental SEIR model	Susceptible Exposed Infected pre-asymptomatic Infected asymptomatic Infected symptomatic Hospitalized Hospitalized in ICU Recovered Dead	Unmitigated transmission rate (β) Unmitigated transmission rate (by NPI) for vaccine status v (β_{v}) Rate at which exposed individuals become infectious (σ) Proportion of exposed individuals who develop symptoms (τ) Proportion of exposed individuals who become symptomatic for vaccine status v (τ_{v}) Rate at which pre-symptomatic individuals become asymptomatic (ρ_{A}) Rate at which pre-symptoma…	Austin	USA	High rent	Yes	python	Not available	No	Days	No	1	No	2 3 (reinforcement)	21 days between the first and second dose, the booster dose does not specify how many days	No information, general: 90% No information, general (delta variant): 70% No information, against susceptibility (partially vaccinated and with decreased efficacy after 250 days): 70% No information, against susceptibility (fully vaccinated or booster): 90% No information, against serious outcomes (partially vaccinated and with decreased efficacy after 250 days, fully vaccinated or booster): 95% …	No	Yes	Both of them	Delta (B.1.617.2)	0-4 years 5-17 years 18-49 years 50-64 years 65 years or older	No	No	No	Stages: red. Quarantine, use of face masks, no public activities, meetings or travel Stages: orange. Use of masks, without medium or large meetings Stages: yellow. Use of masks, partial limitations inside restaurants and bars, without large gatherings Stages: blue. Use of masks and physical distancing	No	No information	No	Hospitalized Hospitalized in ICU Recovered Dead
Arslan N, Sürer Ö, Morton D, Yang H, Lachmann M, Woody S, Fox S, Meyers L	2021	COVID-19 alert stages, healthcare projections and mortality patterns in Austin, Texas, May 2021	The University of Texas at Austin	To support public health decision-making in Austin, Texas, we project COVID-19 healthcare demand as vaccines continue to roll out, and we provide retrospective estimates for in-hospital COVID-19 mortality during surge and non-surge periods of the pandemic. The projections indicate that a return to COVID-19 Alert Stage 2 in May 2021 would be unlikely to cause a healthcare surge that exceeds local …	No information	No information	English	Compartmental SEIR model	Susceptible Exposed Infected pre-asymptomatic Infected Pre-symptomatic Infected asymptomatic Infected symptomatic Hospitalized Hospitalized in ICU Recovered Dead	Transmission rate: 0.06901 Proportion of presymptomatic: 0.44 Relative infectiousness of asymptomatic and symptomatic: triangular(0.29,0.29,1.4) Proportion of symptomatic: 0.57 Exposure rate: triangular(1.9,2.9,3.9) Recovery rate of asymptomatic and symptomatic: triangular (3,4,5) Rate of pre-(a)symptomatic to (a)symptomatic: 2.3 Rate of symptomatic to hospital: 0.1695	Austin	USA	High rent	Yes	python	Not available	No	Days	No	1	No	2	21 days	Based on Pfizer and Moderna, first and second dose against susceptibility: 80% and 90%	No	No	Both of them	No information	0-4 years 5-17 years 18-49 years 50-64 years 65 years or older	No	No	No	Social distancing	No	No information	No	Recovered Hospitalized Hospitalized in ICU Dead
Aruffo E, Yuan P, Tan Y, Gatov E, Gournis E, Collier S, Ogden N, Bélair J, Zhu H	2021	Community structured model for vaccine strategies to control COVID-19 spread: a mathematical study	medRxiv	Efforts to mitigate the COVID-19 pandemic have relied heavily on non-pharmaceutical interventions (NPIs), including physical distancing, hand hygiene, and mask-wearing. However, an effective vaccine is essential to contain the spread of the virus. The first doses were distributed at the end of 2020, but the efficacy, period of immunity it will provide, and percentage of coverage still remain uncl…	No information	10.1101/2021.01.25.21250505	English	Compartmental SEIR model	Susceptible Exposed Asymptomatic infected Mild symptomatic infected Isolated Hospitalized Dead Recovered	Probability of transmission at home: Phase 1: 2.4177e{-8}, Phase 2: 1.5507e{-8}, Phase 3: 2.8142e{-8}, Phase 4: 2.1143e{-8} Probability of transmission in the community : Phase 1: 3.3833e{-9}, Phase 2: 2.0633e{-9}, Phase 3: 2.9199e{-9}, Phase 4: 2.1e{-9} Average daily contact at home: 2.4 Average daily contact in community by phase: 6.4031, 11.4030, 11.5031, 6.4031 Mean daily contact at work by p…	toronto	Canada	High rent	Yes	No information	Not available	No	Days	No	1	No	1	No information	Pfizer, overall: 70% and 90%	No	Yes	projects	No information	No information	No	No	No	Yes, it is not specified which	No	No information	No	Recovered Hospitalized Dead
Aruffo E, Yuan P, Tan Y, Gatov E, Moyles I, Bélair J, Watmough J, Collier S, Arino J, Zhu H	2021	Mathematical modeling of vaccination rollout and NPIs lifting on COVID-19 transmission with VOC: a case study in Toronto, Canada	medRxiv	Background: Since December 2020, public health agencies have implemented a variety of vaccination strategies to curb the spread of SARS-CoV-2, along with pre-existing Nonpharmaceutical Interventions (NPIs). Initial strategy focused on vaccinating the elderly to prevent hospitalizations and deaths. With vaccines becoming available to the broader population, we aimed to determine the optimal strate…	COVID-19 SARS-CoV-2 Mathematical modeling Age structure: Nonpharmaceutical Interventions Vaccine Waning Resurgence VOC	10.1101/2021.08.11.21261932	English	Compartmental SEIR model	Susceptible Asymptomatic infected Symptomatic (mild) infected Hospitalized Dead Recovered Vaccinated with the first dose Vaccinated with the second dose	Average daily doses of vaccines administered in age group i (𝜆𝑠𝑖): daily doses from data; [38] Susceptibility for age group i (𝜙𝑖): 0.34, 0.34, 1, 1, 1.67, 1.67; [39] Contacts per day (𝑐𝑖𝑗); [32] Reduction (𝑐𝑖𝑗): Phase I (0.650043); Estimate. Phase II (0.759924); Estimate. Phase III (0.665048); estimated Phase IV (0.77); estimated Transmission probability (𝛽): 2.30E-07; Estimated Increase in VOC …	toronto	Canada	High rent	Yes	No information	Not available	No	Days	No	1	No	2	21 and 50 days	No information, general for age group i (first dose, reduced by 10% in lower efficacy scenario): 0%, 80%, 80%, 80%, 70%, 70% No information, general for age group i (second dose, reduced by 10% in lower efficacy scenario): 0%, 90%, 90%, 90%, 80%, 80%	No	Yes	Both of them	Alpha (B.1.1.7) Wild	0-9 years old 10-19 years old 20-39 years old 40-59 years old 60-79 years old 80 years old or more	No	No	No	Physical distancing Use of masks Quarantine	No	No information	No	Hospitalized Dead Recovered
Avila-Ponce de Leon U, Avila-Vales E, Huang K	2022	Modeling the transmission of the SARS-CoV-2 Delta variant in a partially vaccinated population	Mdpi	In a population with ongoing vaccination, the trajectory of a pandemic is determined by how the virus spreads in unvaccinated and vaccinated individuals that exhibit distinct transmission dynamics based on different levels of natural and vaccine-induced immunity. We developed a mathematical model that considers both subpopulations and immunity parameters, including vaccination rates, vaccine effe…	Vaccines dynamics Mathematical model SARS-CoV-2 variants Sensitivity analysis Control reproduction number Breakthrough cases	10.3390/v14010158	English	Compartmental SEIR model	Vaccinated Unvaccinated Symptomatic infected Asymptomatic infected Susceptible Partial immunity (one dose of vaccine) Total immunity (two doses of vaccine) Exposed Recovered Dead	All or none of the vaccine, 0.0862; [2] Vaccination rate Variable; symptomatic infection rate data, 0.557; data Asymptomatic infection rate, 0.08; data Vaccine waning rate, 0.05555; [1] Vaccine efficacy for one dose against symptomatic infection, 0.35; [2] Vaccine efficacy for two doses of symptomatic infection, 0.59; [2] Vaccine efficacy for one dose against asymptomatic infection, 0.30; [2] Vac…	USA	USA	High rent	Yes	R	github.com/UgoAvila/Delta-Variant-In-the-US	No	Days	No	1	No	2	21 days	No information, against symptomatic infection (one dose): 35% No information, against symptomatic infection (two doses): 59% No information, against asymptomatic infection (two doses): 49%	No	No	Replica	Delta (B.1.617.2) Alpha (B.1.1.7)	No information	No	No	No	No information	No	No information	No	dead
Ayoub H, Chemaitelly H, Makhoul M, Al Kanaani Z, Al Kuwari E, Butt A, Coyle P, Jeremijenko A, Kaleeckal A, Latif A, Shaik R, Abdul H, Nasrallah G, Yassine H, Al Kuwari M, Al Romaihi H, Al-Thani M, Bertollini R, Al Khal A, Abu-Raddad L	2021	Epidemiological impact of prioritising SARS-CoV-2 vaccination by antibody status: mathematical modeling analyses.	BMJ Innovations	Background: Vaccines against SARS-CoV-2 have been developed, but their availability falls far short of global needs. This study aimed to investigate the impact of prioritizing available doses on the basis of recipient antibody status, that is by exposure status, using Qatar as an example. Methods: Vaccination impact (defined as the reduction in infection incidence and the number of vaccinations n…	No information	10.1136/bmjinnov-2021-000677	English	Compartmental SEIR model	Susceptible Exposed Infected asymptomatic Infected with severe illness Infected with critical illness Recovered Vaccinated Vaccinated exposed Vaccinated asymptomatic Vaccinated with severe infection Vaccinated with critical infection Vaccinated with severe illness Vaccinated with critical illness Vaccinated recovered	Duration of latent infection, 3.69 Duration of infectiousness, 3.48 Duration of severe illness after onset, 28 Duration of hospitalization for critical infection, 28 Relative case fatality rate in each age group, 0 -9 years (0%), 10-39 years (0.2%), 40-49 years (0.4%), 50-59 years (1.3%), 60-69 years (3.6) %, 70-79 years (8.0%), 80> years (21.9%) Proportion of infections that will become mild or …	Taste	Taste	High rent	No	MATLAB	Not available	No	Days	No	1	No	2	No information	Pfizer, Moderna, reduction in susceptibility: 95% Pfizer, Moderna, against disease progression: 95% No information, against infectivity: 0%	No	No	Replica	No information	0-9 years old 10-19 years old 20-29 years old 30-39 years old 40-49 years old 50-59 years old 60-69 years old 70-79 years old 80 years old or more	No	No	Yes	No information	No	No information	No	Hospitalized Deaths Hospitalized in ICU
Ayoub H, Tomy M, Chemaitelly H, Altarawneh H, Coyle P, Tang P, Hasan M, Kanaani Z, Kuwari E, Butt A, Jeremijenko A, Kaleeckal A, Latif A, Shaik R, Nasrallah G, Benslimane F, Khatib H , Yassine H, Kuwari M, Romaihi H, Abdul-Rahim H, Al-Thani M, Khal A, Bertollini R, Abu-Raddad L	2022	Estimating protection afforded by prior infection in preventing reinfection: applying the test-negative study design	medRxiv	Background: The Coronavirus Disease 2019 (COVID-19) pandemic has highlighted an urgent need to use infection testing databases to rapidly estimate effectiveness of prior infection in preventing reinfection (PES) by novel variants of the severe acute respiratory syndrome coronavirus 2 (SARS-CoV). -two). Methods: Mathematical modeling was used to demonstrate the applicability of the test-negative, …	Reinfection Test-negative design Effectivenessmathematical model SARS-CoV-2 COVID-19	10.1101/2022.01.02.22268622	English	Compartmental SEIR model	Model 1 Susceptible Exposed Infected Recovered Exposed reinfected Reinfected Recovered after reinfection Model 2 Susceptible Exposed Infected Recovered Exposed reinfected Reinfected Recovered after reinfection Vaccinated exposed Vaccinated infected Vaccinated recovered Vaccinated exposed infected Vaccinated reinfected Vaccinated recovered after reinfection	Duration of latent infection: 3.69 days; Based on an existing estimate [53] and a mean incubation period of 5.1 days [54] adjusted for observed viral load among infected people [55] and reported transmission before symptom onset [56] Duration of infectivity: 3.48 days; Based on an existing estimate [53] and on the observed recovery time among people with mild infection [53, 57] and the viral load…	Taste	Taste	High rent	No	MATLAB STATA/SE	Not available	No	Days	No	1	No	No information	No information	No information, reduced susceptibility to infection: 75%	No	Yes	Replica	Alpha (B.1.1.7) Beta (B.1.351)	19 years old or younger 20-29 years old 30-39 years old 40-49 years old 50-59 years old 60-69 years old 70 years old or older	Yes	No	No	No information	No	No information	No	Recovered Recovered after reinfection
Bablani L, Wilson T, Andrabi H, Sundararajan V, Oukarim D, Abraham P, Thompson J, Blakely T	2021	Can a vaccine-led approach end the NSW's outbreak in 100 days, or at least substantially reduce morbidity and mortality?	medRxiv	Background and Aims: The New South Wales (NSW) COVID-19 outbreak is at 478 daily cases on August 16, 2021. Our aims were to: 1) estimate the time required to reach ≤5 cases per day under three lockdown strengths (weak , moderate, strong), and four vaccination rollouts: (a) per the original plan, (b) prioritizing essential workers, (c) b plus rapid vaccination of 25% of <60-year-olds with AstraZen…	No information	10.1101/2021.08.18.21262252	English	agent-based model	Does not apply	R0, Uniform global distribution 5.5 to 6.5 ChAdOx1 nCoV-19 (AstraZeneca) vaccine efficacy (VE) in reducing any infection (applied in Victoria only), 61%. BNT162b2 (Pfizer) Vaccine efficacy in reducing any infection (Victoria only), 80%. Efficacy of vaccine and past infection in reducing infectivity if infected (applies to incoming cases [all assumed to be vaccinated] and within Victoria for infec…	New south Wales	Australia	High rent	No	Python NetLogo	github.com/population-interventions/CovidABM	No	Days	No	2	Yes	2	No information	AstraZeneca, against infection: 61% AstraZeneca, against infectiousness range: 0% to 50% AstraZeneca, against hospitalization and death: 50% and 70% Pfizer, against infection: 92% Pfizer, against infectiousness range: 0% to 50% Pfizer, against hospitalization and death: 50% and 70%	No	Yes	projects	Delta (B.1.617.2) Original variant	Under 60 years	No	No	No	Yes, it is not specified which	Yes	No information	No	Hospitalized Dead
Babus A, Das S, Lee S	2020	The optimal allocation of COVID-19 vaccines	medRxiv	Covid-19 vaccine prioritization is key if the initial supply of the vaccine is limited. A reasonable policy will surely prioritize populations facing high risk of severe illness in high-exposure occupations. The challenge is deciding between high-risk populations in low-exposure occupations and those that are young and healthy but work in high-exposure occupations. We estimate occupation-based in…	Optimal assignment Occupational health	10.1101/2020.07.22.20160143	English	Analytical model	Does not apply	People with a certain occupation i and in an age group j (pij): Risk of infection in each occupation i (ri): Cost of infection for each age group j (cj): People in an occupation i and age group j who receive a vaccine (vij): Effectiveness rate(γ, the vaccine prevents infections and reduces the risk of serious illness): Vaccinated: Home (stay-at-home policy): Economic activities i by age group j (…	USA	USA	High rent	Yes	No information	Not available	No	Months	No	1	No	No information	No information	No information, general: 50% (70%)	No	No	Replica	No information	19 years old or younger 20-29 years old 30-39 years old 40-49 years old 50-59 years old 60-69 years old 70-79 years old 80 years old or older	No	No	No	Isolation	Yes	No information	No	dead
Badfar E, Zaferani E, Nikoofar A	2021	Design a robust sliding mode controller based on the state and parameter estimation for the nonlinear epidemiological model of COVID-19	Nonlinear Dynamics	In this research, the challenging problem of Covid-19 mitigation is looked at from an engineering point of view. At first, the behavior of coronavirus in the Iranian and Russian societies is expressed by a set of ordinary differential equations. In the proposed model, the control input signals are vaccination, social distance and facial masks, and medical treatment. The unknown parameters of the …	Covid-19 in Iran-19 Covid-19 in Russia Vaccination Sliding mode control Estimation	10.1007/s11071-021-07036-4	English	Compartmental SIQHRE model	Susceptible Infected Isolated Hospitalized Recovered Dead	Infection rate Iran: 0.21 Russia: 0.14 Hospitalization rate: Iran: 0.34 Russia: 0.67 Case fatality rate: Iran: 0.192 Russia: 0.174 Recovery rate: Iran: 0.283 Russia: 0.48 Rate quarantine: Iran: 0.474 Russia: 0.21 Infected compartment swing rate: Iran: 0.02 Russia: 0.02 Dead compartment swing rate: Iran: 0.05 Russia: 0.05 Swing rate Infected bin rate: 0.02 Dead bin sway rate: 0.05 Recovered bin sw…	Iran Russia	Iran Russia	Multi rental	No	MATLAB	github.com/EhsanBadfar/Covid19	No	Days	No	1	No	No information	No information	No information, general: 100%	No	No	projects	No information	No information	No	No	No	Social distancing Use of face masks	No	No information	No	Infected Dead
Barlow M, Marshall N, Tyson R	2021	Optimal shutdown strategies for COVID-19 with economic and mortality costs: British Columbia as a case study	medRxiv	Decision makers with the responsibility of managing policy for the COVID-19 epidemic have faced difficult choices in balancing the competing claims of saving lives and the high economic cost of shutdowns. In this paper, we formulate a model with both epidemiological and economic content to assist this decision-making process. We consider two ways to handle the balance between economic costs and d…	Pareto optimization SEIR model Concave function Difference equations Epidemic	10.1098/rso.202255	English	Compartmental SEIQ model	Susceptible Exposed Infected Isolated	Exposure duration: average Weibull 3.0±1.9 days Incubation time: average Weibull 4.4 ± 1.9 days Infection duration: average Weibull 10.9 ± 4.0 days Risk of transmission by biological mechanisms: Contact type: home 0, school 0.7 Age of the transmitting agent , age of the contracting agent, progression of infection: by linear relationship Symptoms: symptomatic 0, asymptomatic 0.7 Surgical mask, tra…	British Columbia	Canada	High rent	Yes	No information	Not available	No	Days	No	1	No	No information	No information	No information, general: 100%	No	No	projects	No information	No information	No	No	No	No information	No	No information	No	infected
Barmpounakis P, Demiris N, Kontoyiannis I, Pavlakis G, Sypsa V	2022	Evaluating the effects of second-dose vaccine-delay policies in European countries: a simulation study based on data from Greece	PLoS One	The results of a simulation-based evaluation of several policies for vaccine rollout are reported, particularly focusing on the effects of delaying the second dose of two-dose vaccines. In the presence of limited vaccine supply, the specific policy choice is a pressing issue for several countries worldwide, and the adopted course of action will affect the extension or easing of non-pharmaceutical…	No information	10.1371/journal.places.0263977	English	Compartmental SEIR model	Susceptible Exposed Infected Recovered Vaccinated with 1 dose Vaccinated with 2 doses Exposed vaccinated Infected vaccinated Recovered vaccinated	Effective reproduction number: 1.2, 1.4; Established to evaluate different levels of transmission. Rt is calculated as the largest eigenvalue of the next generation matrix, using an appropriate contact matrix (see below). We consider a reduced probability of infection for children by 48% [39] Total population: 10816287; Data from the Greek Statistical Authority [20] Population by age group: 0-17:…	Greece	Greece	High rent	Yes	R	github.com/pbarmpounakis/Evaluating-the-effects-of-vaccine-rollout-policies-in-European-countries-A-simulation-study	No	Days	No	3	No	2	21 days (group 1) 92 days (group 2)	Based on Moderna, Pfizer, AstraZeneca, first dose against infection (before second dose): 68% (52.4% - 92.6%) Based on Moderna, Pfizer, AstraZeneca, second dose against symptomatic infection: 95%	No	Yes	Replica	No information	0-17 years old 18-39 years old 40-64 years old 65 years old or older	No	No	No	Social distancing	No	No information	No	Recovered Recovered Vaccinated
Barnard R, Davies N, Jit M, Edmunds W	2021	Behaviour, booster vaccines and waning vaccine protection: modeling the medium-term dynamics of SARS-CoV-2 transmission in England	medRxiv	England has experienced a heavy burden of COVID-19, with high infection levels observed throughout the summer months of 2021. Alongside the emergence of evidence suggesting that COVID-19 vaccine protection wanes over time, booster vaccinations began for individuals aged 50 and above in September 2021. Using a model fitted to 18 months of epidemiological data, we project potential dynamics of SARS…	No information	10.1101/2021.11.22.21266584	English	compartmental model	Vaccinated Unvaccinated Symptomatic infected Asymptomatic infected Susceptible Partial immunity (one dose of vaccine) Total immunity (two doses of vaccine) Exposed Recovered Dead	Wild-type SARS-CoV-2 epidemic start date in days after January 1, 2020, 𝑢𝑛𝑖𝑓𝑜𝑟𝑚(0, 60) ; a priori Start date of the SARS-CoV-2 alpha variant B.1.1.7 epidemic in the days after January 1, 2020, 𝑢𝑛𝑖𝑓𝑜𝑟𝑚(144, 365); a priori SARS-CoV-2 delta variant B.1.617.2 epidemic start date in days after January 1, 2020, 𝑢𝑛𝑖𝑓𝑜𝑟𝑚(366, 486); a priori Basic susceptibility to infection, 𝑛𝑜𝑟𝑚𝑎𝑙(0.09, 0.02); a priori …	London Midlands Yorkshire	United Kingdom	High rent	No	R	github.com/rosannaclairebarnard/newcovid3	No	Days	No	2	Yes	3	180 days	Pfizer, first, second, booster dose and second dose plus immunity against infection (pre-alpha and alpha variants): 70%, 85%, no data and 48% Pfizer, first, second, booster dose and second dose plus immunity against infection (variant delta): 62%, 80%, 91% and 45% Pfizer, first, second, booster dose and second dose plus immunity against infection (omicron variant): 34%, 44%, 66% and 25% AstraZene…	No	No	Both of them	SARS-CoV-2 Alpha (B.1.1.7) Delta (B.1.617.2)	0-4 years 5-9 years 10-14 years 15-19 years 20-24 years 25-29 years 30-34 years 35-39 years 40-44 years 45-49 years 50-54 years 55-59 years 60- 64 years old 65-79 years old 70-74 years old 75 years old or older	No	No	Yes	No information	No	No information	No	Hospitalized Deaths Hospitalized in ICU
Barnard R, Davies N, Pearson C, Jit M, Edmunds W	2021	Projected epidemiological consequences of the Omicron SARS-CoV-2 variant in England, December 2021 to April 2022	medRxiv	The Omicron B.1.1.529 SARS-CoV-2 variant was first detected in late November 2021 and has since spread to multiple countries worldwide. We model the potential consequences of the Omicron variant on SARS-CoV-2 transmission and health outcomes in England between December 2021 and April 2022, using a deterministic compartmental model fitted to epidemiological data from March 2020 onwards. Because of…	No information	10.1101/2021.12.15.21267858	English	compartmental model	Does not apply	Wild-type SARS-CoV-2 epidemic start date in days after January 1, 2020, 𝑢𝑛𝑖𝑓𝑜𝑟𝑚(0, 60); a priori Start date of the SARS-CoV-2 alpha variant B.1.1.7 epidemic in the days after January 1, 2020, 𝑢𝑛𝑖𝑓𝑜𝑟𝑚(144, 365); a priori SARS-CoV-2 delta variant B.1.617.2 epidemic start date in days after January 1, 2020, 𝑢𝑛𝑖𝑓𝑜𝑟𝑚(366, 486); a priori Basic susceptibility to infection, 𝑛𝑜𝑟𝑚𝑎𝑙(0.09, 0.02); a priori R…	England	United Kingdom	High rent	No	R	Not available	No	Days	No	2	Yes	3	180 days	AstraZeneca, anti-infection first dose (delta variant): 43% AstraZeneca, anti-infection second dose (delta variant): 63% AstraZeneca, anti-infection booster low efficacy (delta variant): 91.4% AstraZeneca, anti-infection booster high efficacy (delta variant): 91.4% AstraZeneca, against symptomatic infection first dose (delta variant): 52% AstraZeneca, against symptomatic infection second dose (de…	No	No	Both of them	Alpha (B.1.1.7) Delta (B.1.617.2) Omicron (B.1.1.529)	0-4 years 5-9 years 10-14 years 15-19 years 20-24 years 25-29 years 30-34 years 35-39 years 40-44 years 45-49 years 50-54 years 55-59 years 60- 64 years old 65-79 years old 70-74 years old 75 years old or older	No	No	Yes	No information	No	No information	No	Hospitalized Dead
Barreiro N, Govezensky T, Ventura C, Núñez M, Bolcatto P, Barrio M	2021	Modeling the interplay of SARS-CoV-2 variants in the United Kingdom	medRxiv	Most COVID-19 vaccines have proven to be effective to combat the pandemic and to prevent severe disease but their distribution proceeds in a context of global vaccine shortage Their uneven distribution favors the appearance of new variants of concern, as the highly transmissible Delta variant, affecting especially non-vaccinated people. We consider that devising reliable models to analyze the spr…	No information	10.1101/2021.11.26.21266485	English	Compartmental SEIR model	Susceptible Exposed Infected Recovered Vaccinated	Period before being infectious (εk): 1 day; (a) (b) Infectious period: 14 days (σk); (b) Period of immunity (ωk): 140 days; (b) Survival parameter (zk): 0.99 Period of vaccination immunity (δ): 180/360 days Threshold to start an infection focus (η): 0.00005; (C) (a) This value was set to 0 for the delta variant in order to obtain a better fit (b) Values adjusted and used with this model in previo…	United Kingdom	United Kingdom	High rent	Yes	python	Not available	No	Days	No	1	No	2	14 days	No information, against infection (delta variant): 90% (70%)	No	Yes	Both of them	Strain EU1 (B. 1.177 originally from Europe) Alpha (B.1.1.7) Delta (B.1.617.2) Other strains (groups the rest of the variants, less abundant and of less interest)	No information	No	No	No	Social distancing	No	No information	No	recovered
Bartsch S, O'Shea K, Ferguson M, Bottazzi M, Cox S, Strych U, Mckinnell J, Wedlock P, Siegmund S, Hotez P, Lee B	2020	Vaccine efficacy needed for a COVID-19 coronavirus vaccine to prevent or stop an epidemic as the sole intervention	American Journal of Preventive Medicine	Introduction: Given the continuing COVID-19 pandemic and much of the US implementing social distancing owing to the lack of alternatives, there has been a push to develop a vaccine to eliminate the need for social distancing. Methods: In 2020, the team developed a computational model of the US simulating the spread of COVID-19 coronavirus and vaccination. Results: Simulation experiments revealed …	No information	10.1016/j.amepre.2020.06.011	English	Compartmental SEIR model	Susceptible Exposed Infected asymptomatic Infected symptomatic Susceptible and vaccinated Vaccinated and exposed Recovered/Immune	SARS-CoV-2 transmission: Latency period (days): Type of distribution (Triangular), Mean or median (5.2), SE or range (4.1–7.0); [3] SARS-CoV-2 transmission: Infectious period (days): Type of distribution (Uniform), 3‒14; [4‒7] Costs (2020 US$): Annual salaries (all occupations): Type of distribution (Beta pert), Mean or median (40993), SE or range (21950‒ 104403 (95% CI)); [8] Costs (US$ 2020): O…	USA	USA	High rent	Yes	Microsoft Excel with Crystal Ball plugin	Not available	No	Days	No	1	No	No information	No information	No information, general: 60%, 75%, 80%	No	Yes	Replica	No information	0-19 years old 20-24 years old 45-64 years old 65-84 years old 85 years old or older	No	No	No	No information	No	No information	No	Hospitalized Hospitalized in ICU Recovered Dead
Bartsch S, O'Shea K, Wedlock P, Strych U, Ferguson M, Bottazzi M, Randall S, Siegmund S, Cox S, Hotez P, Lee B	2021	The benefits of vaccinating with the first available COVID-19 coronavirus vaccine	Elsevier	Introduction: During a pandemic, there are many situations in which the first available vaccines may not have as high effectiveness as vaccines that are still under development or vaccines that are not yet ready for distribution, raising the question of whether it is better to go with what is available now or wait. Methods: In 2020, the team developed a computational model that represents the US …	No information	10.1016/j.amepre.2021.01.001	English	Compartmental SEIR model	Susceptible Exposed Infected asymptomatic Infected symptomatic Recovered	R0, Triangular(2.5.2.0-3.5); [12-15 ] Latent period (days) , Triangular (5.2 ,4.1-7.0) ; [12] Infectious period (days) , Uniform (3-14) ; [16-19] Annual salary costs (all occupations), Beta Pert(40.993 .21.950-104.403); [20] Costs outpatient visit, Uniform (110.43-148.33); [21] Telephone consultation costs, 14.80; [22] Non-prescription drugs, daily 0-12 years, Gamma(3,87,2,10); [23] Non-prescript…	USA	USA	High rent	Yes	Microsoft Excel	Not available	No	Days	No	1	No	1	No information	No information, general: 20% - 80%	No	No	Replica	No information	0-17 years old 18-44 years old 45-64 years old 65-84 years old 85 years old or older	No	No	No	Social distancing Use of face masks	No	Productivity losses	No	hospitalized
Bartsch S, Wedlock P, O'Shea K, Cox S, Strych U, Nuzzo J, Ferguson M, Bottazzi M, Siegmund S, Hotez P, Lee B	2021	Lives and costs saved by expanding and expediting Coronavirus Disease 2019 vaccination	The Journal of Infectious Diseases	Background: With multiple coronavirus disease 2019 (COVID-19) vaccines available, understanding the epidemiological, clinical, and economic value of increasing coverage levels and expediting vaccination is important. Methods: We developed a computational model (transmission and age-stratified clinical and economics outcome model) representing the United States population, COVID-19 coronavirus spr…	Coronavirus COVID-19 Vaccination Coverage rate	10.1093/infdis/jiab233	English	Compartmental SEIR model	Susceptible Exposed Infected asymptomatic Infected symptomatic Recovered	R0, Triangular(2.5.2.0-3.5); [12-15 ] Latent period (days) , Triangular (5.2 ,4.1-7.0) ; [12] Infectious period (days) , Uniform (3-14) ; [16-19] Annual salary costs (all occupations), Beta Pert(40.993 .21.950-104.403); [20] Costs outpatient visit, Uniform (110.43-148.33); [21] Telephone consultation costs, 14.80; [22] Non-prescription drugs, daily 0-12 years, Gamma(3,87,2,10); [23] Non-prescript…	USA	USA	High rent	Yes	Microsoft Excel	Not available	No	Days	No	1	No	2	No information	No information, general: 50%, 70%, 90%	No	No	Replica	No information	0-17 years old 18-44 years old 45-64 years old 65-84 years old 85 years old or older	No	No	No	Hygiene measures Use of masks Social distancing Acceptance of the vaccine	No	Productivity losses	No	hospitalized
Bauer S, Contreras S, Dehning J, Linden M, Iftekhar E, Mohr S, Olivera-Nappa A, Priesemann V	2021	Relaxing restrictions at the pace of vaccination increases freedom and guards against further COVID-19 waves	PLoS One	Mass vaccination offers a promising success strategy for the COVID-19 pandemic. However, as vaccination progresses, demands to lift restrictions increase, despite most of the population remaining susceptible. Using our age-stratified SEIRD-ICU compartmental model and curated epidemiological and vaccination data, we quantified the rate (relative to vaccination progress) at which countries can lift…	No information	10.1371/journal.pcbi.1009288	English	Compartmental SEIR model	Susceptible Vaccinated Exposed Infected Hospitalized in ICU Dead Recovered	Reproduction number (raw), 1; assumed Vaccine protection against transmission, 0.75; [24,40,41] Vaccine efficacy (against severe disease), 0.9; [23.57] Relative virulence of unvaccinated and vaccinated individuals, [1,0.5,0.5]; [25] Delayed vaccination, 7; [24,31] Random vaccination fraction, 0.35; [64,65] Population group size, Table 4; [43] Vaccine contribution, Table 4; [6] Transition rate, 0.…	Italy Czech Republic Finland Germany	Italy Czech Republic Finland Germany	High rent	Yes	python	github.com/Priesemann-Group/covid19_vaccination	No	Days	No	1	No	2	30 days	Pfizer, against serious illness: 90% Pfizer, against infection: 75%	No	No	Replica	No information	0-19 years old 20-39 years old 40-59 years old 60-69 years old 70-79 years old 80 years old or older	No	No	No	Hygiene measures Use of masks Social distancing Acceptance of the vaccine	No	No information	No	Hospitalized Deaths Hospitalized in ICU
Bautista L, Gil M, Bautista B, Alcaide A, Rodríguez G	2021	COVID-19 immunization threshold(s): an analysis	medRxiv	As COVID-19 vaccine research efforts seem to be yielding the first tangible results, the proportion of individuals needed to reap the benefits of herd immunity is a key element from a Public Health programs perspective. This magnitude, termed the critical immunization threshold (q), can be obtained from the classical SIR model equilibrium equation, equaling (1 − 1/R0)/ ϵ, where R0 is the basic re…	No information	10.1101/2021.01.02.20248596	English	Compartmental SIR model	Susceptible Infected Recovered	Reproduction number: 3.32 Proportion of immune by country: 6.1, 0.7, 3.6, 2.2, 1.1, 4.3, 3.7, 4.1, 4, 2.5 No information: Mean number of contacts Likelihood of infection	United States India Brazil Russia Mexico Sweden United Kingdom Spain France Ukraine	United States India Brazil Russia Mexico Sweden United Kingdom Spain France Ukraine	Multi rental	Yes	R	Not available	No	No information	No	1	No	No information	No information	No information, general: 95% (100%, 90%, 80%)	No	No	projects	No information	No information	No	No	No	Yes, it is not specified which	No	No information	No	recovered
Below D, Mairanowski F	2021	The impact of vaccination on the spread patterns of the COVID epidemic	medRxiv	modified model of the epidemic under conditions of mass vaccination was developed. A comparison of the model results with statistical observations in Israel shows good agreement. Model calculations are performed on the efficacy of limiting the development of an epidemic by both lockdown and vaccination. Mass vaccination of the population is the most radical method of limiting the growth of the ep…	No information	10.1101/2021.04.29.21256322	English	Compartmental SI model	Susceptible Infected	Efficacy of the first dose of the vaccine (α1): 0.46 Efficacy of the second dose of the vaccine (α2): 0.92 Effective vaccination rate (αv): α1*v1 +α2*v2=0.008 1/day Rate of infection by coronavirus (k0): intensity factor of decrease in contacts of infected patients with people who can potentially become infected through quarantine and other preventive measures (λ): 0.031, 0.035 1/day Start of vac…	Israel	Israel	High rent	Yes	No information	Not available	No	Days	No	2	No	2	No information	Based on Pfizer, Moderna, first dose overall: 46% Based on Pfizer, Moderna, second dose overall: 92%	No	No	Replica	Alpha (B.1.1.7) Others, however it does not indicate which	No information	No	No	No	Quarantine	No	No information	No	Susceptible Infected
Berec L, Levínský R, Weiner J, Šmíd M, Neruda R, Vidnerová P, Suchopárová G	2022	Importance of vaccine action and availability and epidemic severity for delaying the second vaccine dose	Scientific Reports	Following initial optimism regarding potentially rapid vaccination, delays and shortages in vaccine supplies occurred in many countries during spring 2021. Various strategies to counter this gloomy reality and speed up vaccination have been set forth, of which the most popular has been to delay the second vaccine dose for a longer period than originally recommended by the manufacturers. Controver…	No information	10.1038/s41598-022-11250-4	English	Compartmental SEIR model	Susceptible Exposed Asymptomatic infected throughout the course of the infection Presymptomatic infected before becoming symptomatic Symptomatic infected Symptomatic infected who remain in isolation Initially hospitalized in a common bed Hospitalized in an ICU Hospitalized who remain in a common bed Died in the ICU Hospitalized who remain in an ICU Hospitalized afterwards leaving ICU Recovered	Description: Probability of leaving class E (σ ). Relationship with delays: 1−exp(−1/dE) Description: Probability of leaving class P (ξ). Relation to delays: 1−exp(−1/dP) Description: Probability of output from class I for classes H or IR (αI). Relationship with lags: 1−exp(−1/dIH) Description: Probability of leaving class H for classes J or HR (αH). Relationship with delays: 1−exp(−1/dHJ) Descri…	Czech Republic	Czech Republic	High rent	Yes	R	Not available	No	Days	No	1	No	2	21 days 42 days	No information, general (first dose): 70% No information, general (second dose): 90%	No	No	Both of them	Alpha (B.1.1.7)	0-19 years old 20-64 years old 65-79 years old 80 years old or older	Yes	No	No	No information	No	No information	No	Hospitalized Hospitalized in ICU Dead in ICU Recovered
Berkane S, Harizi I, Tayebi A	2021	Modeling the effect of population-wide vaccination on the evolution of COVID-19 epidemic in Canada	medRxiv	Population-wide vaccination is critical for containing the COVID-19 pandemic when combined with effective testing and prevention measures. Since the beginning of the COVID-19 outbreak, several companies worked tirelessly for the development of an efficient vaccine that would put an end to this pandemic. Today, a number of COVID-19 vaccines have been approved for use by a number of national regula…	No information	10.1101/2021.02.05.21250572	English	Compartmental SIR model	Susceptible Infected Eliminated (cases closed, recovered or dead) Vaccinated	Basic Reproduction Number R0: Canada (1.25): Ontario (1.2): Quebec (1.19): BC (1.27): Alberta (1.32): Saskatchewan (1.44): Manitoba ( 1.26) Infection rate β(×10^−2): Canada (9.76): Ontario (10.67): Quebec (10.81): BC (11.25): Alberta (8.36) : Saskatchewan (7.1): Manitoba (18.03) Removal rate γ(×10^−2): Canada (7.81): Ontario (8.89): Quebec (9.06): BC (8 .83): Alberta (6.34): Saskatchewan (4.93): …	Ontario Quebec British Columbia Alberta Saskatchewan Manitoba	Canada	High rent	Yes	MATLAB	flash.lakeheadu.ca/~tayebi/SIRV_code/	No	Days	No	1	No	2	No information	Pessimistic scenario: 60% Optimistic scenario: 95%	No	No	Both of them	No information	No information	No	No	No	Use of masks Disinfection Social distancing	No	No information	No	Recovered Dead
Bertsimas D, Digalakis Jr V, Jacquillat A, Li M, Previero A	2021	Where to locate COVID-19 mass vaccination facilities?	Wiley	The outbreak of COVID-19 led to a record-breaking race to develop a vaccine. However, the limited vaccine capacity creates another massive challenge: how to distribute vaccines to mitigate the near-end impact of the pandemic? In the United States in particular, the new Biden administration is launching mass vaccination sites across the country, raising the obvious question of where to locate thes…	COVID-19 Epidemiological modeling Nonconvex optimization Vaccine distribution	10.1002/nav.22007	English	Compartmental SEIR model	Susceptible Exposed Infected Undetected cases that will recover Undetected cases that die Hospitalized that will recover Hospitalized that die Isolated that will recover Isolate that will recover that die Recovered Dead	DELPHI involves parameters that define for each region, risk class and Time period: no information Total population in the center: no information Distance from the population center L to the candidate vaccination site I: no information Number of vaccination centers that to be deployed in the country: no information Number of vaccines available at time t: no information Vaccine efficacy: no inform…	Alabama Alaska Arizona Arkansas California Colorado Connecticut District of Columbia Florida Georgia Hawaii Idaho Illinois Indiana Iowa Kansas Kentucky Louisiana Maine Maryland Massachusetts Michigan Minnesota Mississippi Missouri Montana Nebraska Nevada New Hampshire New Jersey New Mexico New York North Carolina North Dakota Ohio Oklahoma Oregon Pennsylvania Rhode Island South Carolina South Dak…	USA	High rent	Yes	python	Pseudocode that summarizes this approach is presented in Algorithm 1 (article table)	No	Days	Yes	1	No	1	No information	No information, general: 90%	No	Yes	Both of them	No information	0-9 years old 10-49 years old 50-59 years old 60-69 years old 70-79 years old 80 years old or older	No	No	Yes	Social distancing	No	No information	No	Hospitalized Dead
Bhattacharya P, Machi D, Chen J, Hoops S, Lewis B, Mortveit H, Venkatramanan S, Wilson M, Marathe A, Porebski P, Klahn B, Outten J, Vullikanti A, Xie D, Adiga A, Brown S, Barrett C , Marathe M	2021	AI-driven agent-based models to study the role of vaccine acceptance in controlling COVID-9 spread in the US	IEEE	We study the role of vaccine acceptance in controlling the spread of COVID-19 in the US using AI-driven agent-based models. Our study uses a 288 million node social contact network spanning all 50 US states plus Washington DC, comprised of 3,300 counties, with 12.59 billion daily interactions. The highly-resolved agent-based models use realistic information about disease progression, vaccine upta…	COVID-19 Analytical models Schedules Computational modeling Pipelines Production Big Data	10.1109/BigData52589.2021.9671811	English	agent-based model	Susceptible Exposed Infected asymptomatic Infected presymptomatic Infected symptomatic Hospitalized Attended Ventilated Dead Recovered	Presymptomatic infectivity: 0.8 Transmissibility: 0.18 Symptomatic and asymptomatic infectivity: 1 Susceptibility: 1 Disease progression parameters: Appendix Table 5 Location model: Database-based Contact network model: Appendix Table 6	Alabama Alaska Arizona Arkansas California North Carolina South Carolina Colorado Connecticut North Dakota South Dakota Delaware Florida Georgia Hawaii Idaho Illinois Indiana Iowa Kansas Kentucky Louisiana Maine Maryland Massachusetts Michigan Minnesota Mississippi Missouri Montana Nebraska Nevada New Jersey New York New Hampshire New Mexico Ohio Oklahoma Oregon Pennsylvania Rhode Island Tennesse…	USA	High rent	No	EpiHyper	Not available	No	Days	No	1	No	2	No information	Pfizer, Moderna, against infection: 95% Pfizer, Moderna, against severe disease: 50% Pfizer, Moderna, against transmission given infection: 100%	No	No	projects	No information	0-4 years 5-17 years 18-49 years 50-64 years 65 years or older	No	No	No	Tabapocas Handwashing Social distancing Virtual learning Voluntary isolation of symptoms	No	No information	No	Dead Recovered
Bianchin G, Dall'Anese E, Poveda J, Buchwald A	2021	When can we safely return to normal? A novel method for identifying safe levels of NPIs in the context of COVID-19 vaccinations	medRxiv	Over the course of the COVID-19 pandemic, governing bodies and individuals have relied on a variety of non-pharmaceutical interventions (NPIs) to control the transmission of SARS-CoV-2, which posed an acute threat to individuals' well-being and consistently impacted economic activities in many countries worldwide. NPIs have been implemented at varying levels of severity and in response to widely-…	No information	10.1101/2021.04.20.21255350	English	Compartmental SEIR model	Susceptible Exposed Infected Hospitalized Recovered Vaccinated Dead	Transmission speed (β): 0.44 λ; equipped Difference in symptomatic/asymptomatic infectiousness (λ): 1.39; [65] Probability of vaccinating an individual in compartments (θ): 0.77; [65] Daily death/birth rate (δ): 0.02965/365; [65] 1 / duration of natural immunity (σ): 1/365; [65] 1/duration of vaccination immunity (η): 1/730; [sixty-five] 1/Latency period (e): 1/4.2; [65] Recovery rate (γ): 1/9; […	Colorado	USA	High rent	Yes	MATLAB	Not available	No	Days	No	1	No	No information	No information	No information, general: 81%	No	Yes	projects	No information	No information	No	No	Yes	Yes, it is not specified which	No	No information	No	Hospitalized Recovered Dead
Bilinski A, Ciaranello A, Fitzpatrick M, Giardina J, Shah M, Salomon J, Kendall E	2021	SARS-CoV-2 testing strategies to contain school-associated transmission: model-based analysis of impact and cost of diagnostic testing, screening, and surveillance	medRxiv	Background: In March 2021, the Biden administration allocated $10 billion for COVID-19 testing in schools. We evaluate the costs and benefits of testing strategies to reduce the infection risks of full-time in-person K-8 education at different levels of community incidence. Methods: We used an agent-based network model to simulate transmission in elementary and middle school communities, paramete…	No information	10.1101/2021.05.12.21257131	English	agent-based model	Susceptible Exposed Infected Recovered	Duration of infectivity, Lognormal (5, 2) Classroom attack rate, 2% (1% or 3% in sensitivity analysis) Relative attack rate for random school contacts (versus classroom), 0, 13; Based on 45 minutes/day of exposure Home attack rate, 20%. Probability that the disease has clinically recognizable symptoms, 20% for children, 40% for adults Pre-symptomatic period (days), normal (1.2, 0.4) School size, …	Primary school secondary School	USA	High rent	Yes	R	github.com/abilinski/BackToSchool2	No	Days	No	1	No	No information	No information	No information, general: 80%	No	No	projects	No information	No information	No	No	Yes	Wearing of masks Social distancing Hygiene measures Reduced class size Quarantine/Isolation Surveillance with testing	No	No information	No	recovered
Bilinski A, Salomon J, Giardina J, Ciaranello A, Fitzpatrick M	2021	Passing the test: a model-based analysis of safe school-reopening strategies	Annals of Internal Medicine	Background: The COVID-19 pandemic has induced historic educational disruptions. In April 2021, about 40% of US public school students were not offered full-time in-person education. Objective: To assess the risk for SARS-CoV-2 transmission in schools. Design: An agent-based network model was developed to simulate transmission in elementary and high school communities, including home, school, and …	No information	10.7326/M21-0600	English	agent-based model	Does not apply	Number of students in primary school, 638; [37] Average number of students per primary class, 21.3; [37] Number of adults who are not primary teachers in primary schools, 30; adjusted Number of students in high school, 1,451; [37] Average number of students per high school class, 23; [37] Number of adults who are not primary teachers in primary schools, 30; adjusted Probability of asymptomatic di…	Primary school secondary School	USA	High rent	No	R	github.com/abilinski/BackToSchool2	No	Days	No	1	No	1	No information	No information, general: 90%	No	No	Replica	No information	0-10 years old 11-14 years old 15-17 years old 18 years old or older	No	No	No	Isolation Social distancing Use of masks	Yes	No information	No	dead
Booton R, Powell A, Turner K, Wood R	2021	Modeling the effect of COVID-19 mass vaccination on acute admissions in a major English healthcare system.	International Journal for Quality in Health Care	Background: Managing high levels of severe COVID-19 in the acute setting can impact upon the quality of care provided to both affected patients and those requiring other hospital services. Mass vaccination has offered a route to reduce societal restrictions while protecting hospitals from being overwhelmed. Yet, early in the mass vaccination effort, the possible effect on future bed pressures rem…	COVID-19 Coronavirus Vaccination Hospital Capacity Bed Management Mathematical Modeling	10.1101/2021.10.10.21264821	English	Compartmental SEIR model	Susceptible Exposed Infected Recovered Infected symptomatic Infected asymptomatic Hospitalized in ICU Hospitalized Dead	Infection force: no information Asymptomatic development rate: no information Symptomatic development rate: no information Asymptomatic recovery rate: no information Symptomatic recovery rate: no information Hospitalization rate: no information IC recovery rate: no information Rate of recovery no HF: no information Mortality rate no HF: no information IH rate: no information IHD mortality rate: n…	England	United Kingdom	High rent	No	No information	Not available	No	Days	No	1	No	1	No information	Against hospital admission: 95% Against transmission: 67%	No	No	Both of them	Alpha (B.1.1.7)	18-29 years old 30-39 years old 40-49 years old 50-59 years old 60-69 years old 70 years old or older	No	No	No	No information	No	No information	No	Hospitalized Dead
Borchering R, Mullany L, Howerton E, Chinazzi M, Smith C, Qin M, Reich N, Contamin L, Levander J, Kerr J, Espino J, Hochheiser H, Lovett K, Kinsey M, Tallaksen K, Wilson S, Shin L , Lemaitre J, Hulse J, Kaminsky J, Lee E, Davis J, Mu K, Xiong X, Piontti A, Vespignani A, Srivastava A, Porebski P, Venkatramanan S, Adiga A, Lewis B, Klahn B, Outten J, Hurt B, Chen J, Mortveit H, Wilson A, Marathe M,…	2022	Impact of SARS-CoV-2 vaccination of children ages 5-11 years on COVID-19 disease burden and resilience to new variants in the United States, November 2021-March 2022: a multi-model study	medRxiv	Background: SARS-CoV-2 vaccination of persons aged 12 years and older has reduced disease burden in the United States. The COVID-19 Scenario Modeling Hub agreed multiple modeling teams in September 2021 to project the impact of expanding vaccine administration to children 5-11 years old on anticipated COVID-19 burden and resilience against variant strains. Methods: Nine modeling teams contributed…	No information	10.1101/2022.03.08.22271905	English	Multi-model approach	Does not apply	COVID-19 Scenario Modeling Center; https://covid19scenariomodelinghub.org/; Ensemble projections were generated using a trimmed linear opinion ensemble method, where the cumulative probabilities are averaged at a given value across all distributions submitted by the modeling groups.	USA	USA	High rent	No	R	github.com/midas-network/covid19-scenario-modeling-hub	No	Weeks	No	1	No	2	16 days	CU-AGE-ST team Against infection (two weeks after first dose): 30% Against infection (two weeks after second dose): 70% Against symptoms (two weeks after first dose): 30% Against symptoms (two weeks after second dose) ): 70% Against hospitalization (two weeks after second dose): 90% JHU-APLBucky Team Against infection (after first dose): 35% Against infection (after second dose): 85% Against symp…	No	No	projects	Delta (B.1.617.2)	5-11 years 12-17 years	No	No	No	Yes, it is not specified which	No	No information	No	Hospitalized Dead
Borchering R, Viboud C, Howerton E, Smith C, Truelove S, Runge M, Reich N, Contamin L, Levander J, Salerno J, van Panhuis W, Kinsey M, Tallaksen K, Obrecht R, Asher L, Costello C, Kelbaugh M, Wilson S, Shin L, Gallagher M, Mullany L, Rainwater-Lovett K, Lemaitre J, Dent J, Grantz K, Kaminsky J, Lauer S, Lee E, Meredith H, Perez-Saez J, Keegan L, Karlen D , Chinazzi M, Davis J, Mu K, Xiong X, Past…	2021	Modeling of future COVID-19 cases, hospitalizations, and deaths, by vaccination rates and nonpharmaceutical intervention scenarios: United States, April-September 2021	Morbidity and Mortality Weekly Report	What is already known about this topic? Increases in COVID-19 cases in March and early April occurred despite a large-scale vaccination program. Increases coincide with the spread of SARS-CoV-2 variants and relaxation of nonpharmaceutical interventions (NPIs). What is added by this report? Data from six models indicate that with high vaccination coverage and moderate NPI adherence, hospitalizatio…	No information	10.15585/mmwr.mm7019e3	English	Multi-model approach	Does not apply	COVID-19 Scenario Modeling Center; https://covid19scenariomodelinghub.org/; Ensemble projections were generated using a trimmed linear opinion ensemble method, where the cumulative probabilities are averaged at a given value across all distributions submitted by the modeling groups.	USA	USA	High rent	No	R	github.com/midas-network/covid19-scenario-modeling-hub	No	Weeks	No	3	Yes	2 (Modern/Pfizer) 1 (Janssen)	No information	Moderna, against symptoms two weeks after the first dose: 75% Pfizer, against symptoms two weeks after the first dose: 95% Janssen, against symptoms two weeks after the first dose: 70%	No	No	projects	Alpha (B.1.1.7)	Yes, it is not specified which	No	No	No	Yes, it is not specified which	No	No information	No	Hospitalized Dead
Bosetti P, Kiem C, Andronico A, Paireau J, Bruhl D, Lina B, Yazdanpanah Y, Fontanet A, Colizza V, Boëlle P, Cauchemez S	2021	A race between SARS-CoV-2 variants and vaccination: the case of the B.1.1.7 variant in France	HalOpen Science	The SARS-CoV-2 pandemic has entered an uncertain race between the emergence of variants that are more transmissible and vaccine roll-out. Here, we developed a mathematical model to evaluate how the interplay of variants, vaccines and non-pharmaceutical interventions might shape the pandemic dynamics, using the rise of the B.1.1.7 variant in metropolitan France as a case study. Our analysis highli…	No information	pasteur-03149525	English	Mathematical model of transmission dynamics	No information	Increased transmissibility of B.1.1.7 compared to the historical virus: 60%. Baseline reproduction number of the historical virus at the end of the holidays (March 8), 1.11 Reinforcement of current interventions: Reinforcement date, 22 March 2021 Booster of current interventions: 4 weeks Booster of current interventions: No booster Vaccine rollout rate (doses per day): mRNA vaccines, 100,000 unti…	Metropolitan France	France	High rent	No	No information	Not available	No	Days	No	1	No	2	21 days between first and second dose (mRNA) 42 days between first and second dose (AstraZeneca)	Based on Pfizer and AstraZeneca, against development of severe disease: 90% Based on Pfizer and AstraZeneca, against transmission: 0%, 30%	No	No	projects	Alpha (B.1.1.7)	18-49 years old 50-64 years old 65-74 years old 75 years old or older	No	No	No	Yes, it is not specified which	No	No information	No	hospitalized
Bosetti P, Tran C, Andronico A, Colizza V, Yazdanpanah Y, Fontanet A, Benamouzig D, Cauchemez S	2022	Epidemiology and control of SARS-CoV-2 epidemics in partially vaccinated populations: a modeling study applied to France	BMC Medicine	Background: Vaccination is expected to change the epidemiology and management of SARS-CoV-2 epidemics. Methods: We used an age-stratified compartmental model calibrated to French data to anticipate these changes and determine implications for the control of an autumn epidemic. We assumed vaccines reduce the risk of hospitalization, infection, and transmission if infected by 95%, 60%, and 50%, res…	SARS-CoV-2 Vaccination Non-pharmaceutical interventions	10.1186/s12916-022-02235-1	English	Compartmental SEIR model	Susceptible Infected Mildly infected Infected requiring hospital admission Recovered Hospitalized Vaccinated	Basic reproduction number: no information Reproduction number after blocking: no information Overdispersion parameter: no information Initial number of cases: no information Mean time spent in ICU: no information Mean time spent in general ward beds : no information Change in the probability of ICU admission: no information Overdispersion parameter: no information Number of reproductions after cl…	France	France	High rent	Yes	No information	Not available	No	Days	No	1	No	1	No information	Against hospitalization: 90% Against infection: 60% Against infectivity: 50%	No	No	Replica	Delta (B.1.617.2)	12-17 years old 18-59 years old 60 years old or older	No	No	No	Social distancing Protective measures Use of face masks	No	No information	No	Hospitalized Dead
Bosetti P, Tran C, Andronico A, Paireau J, Levy-Bruhl D, Alter L, Fontanet A, Cauchemez S	2022	Impact of booster vaccination on the control of COVID-19 Delta wave in the context of waning immunity: application to France in the winter 2021/22	eurosurveillance	Europe has experienced a large COVID-19 wave caused by the Delta variant in winter 2021/22. Using mathematical models applied to Metropolitan France, we find that boosters administered to ≥ 65, ≥ 50or ≥ 18year-olds may reduce the hospitalization peak by 25%, 36% and 43% respectively, with a delay of 5 months between second and third dose . A 10% reduction in transmission rates might further reduc…	No information	10.2807/1560-7917.ES.2022.27.1.2101125	English	Compartmental SEIR model	Susceptible uninfected Infected Recovered Vaccinated with first dose Vaccinated with second dose Vaccinated with booster Hospitalized Exposed	Susceptible (S) move to the E1 compartment after infection. They spend an average of 4.0 days in this compartment before moving to the E2 compartment, where they become infectious. In E2, the average length of stay is 1.0 days. They go to compartments I, where they will remain an average of 3 days. Individuals in compartment I_mild will eventually move to compartment recovery (R), while individua…	France	France	High rent	Yes	No information	Not available	No	Days	No	1	No	3	150 days	Against infection: 95% Against hospitalization: 95%	No	Yes	projects	Delta (B.1.617.2)	12-17 years old 18-29 years old 30-39 years old 40-44 years old 45-49 years old 50-54 years old 55-59 years old 60-64 years old 65-69 years old 70-74 years old 75-79 years old 80 years old or more	No	No	No	No information	No	No information	No	Hospitalized Dead
Bousquet A, Conrad W, Sadat S, Vardanyan N, Hong Y	2022	Deep learning forecasting using time-varying parameters of the SIRD model for COVID-19	Nature	Accurate epidemiological models are necessary for governments, organizations, and individuals to respond appropriately to the ongoing novel coronavirus pandemic. One informative metric epidemiological models provide is the basic reproduction number (R0R0), which can describe if the infected population is growing (R0>1R0>1) or shrinking (R0<1R0<1). We introduce a novel algorithm that incorporates …	Biological COVID-19 Deep Learning Humans Humans Biological Models Models SARS-CoV-2	10.1038/s41598-022-06992-0	English	LSTM compartmental SIRD model	Susceptible Infected Recovered Dead	Variable parameters in time; contact rate, death rate, reproduction number	France Germany United Kingdom	France Germany United Kingdom	High rent	Yes	No information	Not available	No	Days	No	1	No	1	No information	Pfizer/Modern, overall: 95%	No	No	projects	No information	No information	No	No	No	No information	No	No information	No	dead
Bowie C, Friston K	2021	A twelve-month projection to September 2022 of the COVID-19 epidemic in the UK using a Dynamic Causal Model	medRxiv	Objectives: Predicting the future UK Covid-19 epidemic allows other countries to compare their epidemic with one unfolding without public health measures except a vaccine programme. Methods: A Dynamic Causal Model (DCM) is used to estimate the model parameters of the epidemic such as vaccine effectiveness and increased transmissibility of alpha and delta variants, the vaccine program roll-out and…	No information	10.1101/2021.10.04.21262827	English	Dynamic causal model (DCM)	Susceptible Exposed Infected Dead	R, 0.83; adjusted 7-day average of daily deaths, 60; adjusted Efficacy of vaccination prevention of infection, 51.4% (CI 49.2 to 53.6); adjusted Efficacy of vaccination prevention of transmission after infection, 90.4% (CI 89.6 to 91.1); adjusted Efficacy of vaccination prevention of serious illness when symptoms are present, (age 15-34) 76.3% (CI 75.6 to 77.0); adjusted Efficacy of vaccination p…	United Kingdom	United Kingdom	High rent	No	MATLAB	Available as part of the free and open source academic software SPM. The routines are called by a demo script that can be invoked by typing DEM_COVID, DEM_COVID_X, or at the DEM_COVID_Tel MATLAB prompt. At the time of this writing, these routines are available in the development version of the next version of SPM. An archive of the relevant source code for each post is available on figshare .DEM_…	www.fil.ion.ucl.ac.uk/spm/covid-19/	Days	No	1	No	1	No information	Without information, against transmission: 72% Without information, against infectiousness: 75% Without information, against pathogenicity: 76% Without information, against death: 91%	No	No	Both of them	Delta (B.1.617.2) Alpha (B.1.1.7)	No information	No	No	No	Social distancing Isolation	No	No information	No	dead
Bracis C, Moore M, Swan D, Matrajt L, Anderson L, Reeves D, Burns E, Schiffer J, Dimitrov D	2022	Improving vaccination coverage and offering vaccine to all school-age children allowed uninterrupted in-person schooling in King County, WA: modeling analysis.	Mathematical Biosciences and Engineering	The rapid spread of highly transmissible SARS-CoV-2 variants combined with slower pace of vaccination in Fall 2021 created uncertainty around the future trajectory of the epidemic in King County, Washington, USA. We analyzed the benefits of offering vaccination to children ages 5-11 and expanding the overall vaccination coverage using mathematical modeling. We adapted a mathematical model of SARS…	COVID-19 vaccination Mathematical modeling Variants of concern Epidemiology Age structured model	10.3934/mbe.2022266	English	Compartmental SEIR model	Susceptible Exposed Asymptomatic infected Presymptomatic infected Mild symptomatic infected Severe symptomatic infected Undiagnosed infected Diagnosed infected Hospitalized Recovered Dead	Maximum level of social distancing ( SDmax ) by age (under/over 70): (0.3/0.5); [28] Minimum level of social distancing ( SDmin ) by age (under/over 70 years): (0.1/0.2); [46] Threshold to activate additional restrictions on social interactions: more than 10 new hospitalizations per 100,000 people per week; [36,47] Threshold for release of restrictions on social interactions: Fewer than 5 new hos…	king county	USA	High rent	No	No information	Not available	No	Weeks	No	1	No	1	No information	Without information, against susceptibility (defined as the reduction of the probability of contracting the infection after exposure by alpha, delta variant): 82% and 91% Without information, against symptomatology (defined as the reduction of the probability of developing symptoms after alpha, delta variant infection): 34% No information, versus hospitalization (defined as reduction in risk of h…	No	Yes	Replica	Alpha (B.1.1.7) Delta (B.1.617.2)	0-19 years old 20-49 years old 50-69 years old 70 years old or older	No	No	No	Social distancing	Yes	No information	No	Severely infected Hospitalized Recovered Dead
Braun P, Haffner S, Woodcock B	2020	COVID-19 pandemic predictions using the modified Bateman SIZ model and observational data for Heidelberg, Germany: effect of vaccination with a SARS-CoV-2 vaccine, coronavirus testing and application of the Corona-Warn-App	Clinical Pharmacology and Therapeutics	Aims of the study: Published data show that the current progression of the COVID-19 pandemic in Heidelberg, Germany, despite the current lockdown, could continue into 2021 and become more severe. We have used the modified Bateman SIZ algorithm to predict the effects of interventional measures to control the COVID-19 pandemic. Materials and methods: Model parameters, eg, doubling time and rate of …	COVID-19 disease Prediction scenarios SIZ model SIR model modified Bateman model Interventional measures SARSCoV-2 vaccine testing for coronavirus Corona-Warn-App lockdown Heidelberg	10.5414/CP203846	English	Model Bateman SIZ	Susceptible Infected Recovered	Population of Heidelberg, 166,355; authors Vaccine effectiveness, 50%, 100%; assumed Time in days for the number of infectious people, 8.33; assumption Days for the decrease in the number of infected, 10; supposed	Heidelberg	Germany	High rent	No	No information	Not available	No	Days	No	1	No	No information	No information	No information, general: 50% and 100%	No	No	Replica	No information	No information	No	No	No	General closure Special protection of high-risk people	No	No information	No	infected
Brown R.	2021	A simple model for control of COVID-19 infections on an urban campus	Proceedings of the National Academy of Sciences	customized susceptible, exposed, infected, and recovered compartmental model is presented for describing the control of asymptomatic spread of COVID-19 infections on a residential, urban college campus embedded in a large urban community by using public health protocols, founded on surveillance testing, contact tracing, isolation, and quarantine. Analysis in the limit of low infection rates—a nec…	No information	10.1073/pnas.2105292118	English	Compartmental SEIR model	Susceptible Infected Asymptomatic Infected Recovered Isolated	Infection rate,-;- Symptomatic rate,-;- Exogenous rate,-;- Quarantine rate,-;- Recovery rate,-;- Testing rate,-;-	boston university	USA	High rent	Yes	No information	Not available	No	Days	No	1	No	No information	No information	There is no detail of the value	No	No	Replica	No information	No information	No	No	No	Quarantine	No	No information	No	infected
Brüningk S, Klatt J, Stange M, Mari A, Brunner M, Roloff T, Seth-Smith H, Schweitzer M, Leuzinger K, Søgaard K, Torres D, Gensch A, Schlotterbeck A, Nickel C, Ritz N, Heininger U, Bielicki J, Rentsch K, Fuchs S, Bingisser R, Siegemund M, Pargger H, Ciardo D, Dubuis O, Buser A, Tschudin-Sutter S, Battegay M, Schneider-Sliwa R, Borgwardt K, Hirsch H, Egli A	2022	Determinants of SARS-CoV-2 transmission to guide vaccination strategy in an urban area	virus evolution	Transmission chains within small urban areas (accommodating ∼30 per cent of the European population) greatly contribute to case burden and economic impact during the ongoing coronavirus pandemic and should be a focus for preventive measures to achieve containment. Here, at very high spatio-temporal resolution, we analyzed determinants of severe acute respiratory syndrome coronavirus 2 (SARS-CoV-2…	No information	10.1093/ve/veac002	English	Compartmental SEIR model	Susceptible Exposed Infected presymptomatic Infected reported Infected not reported	Tertile-specific reproductive number, [0.20]; assumption Initial number of exposed in a single tertile, [0.20]; so-called infectious times, [2,12]; putative latency period, [2,12]; supposed Last infectious time 2; supposed	basel	Swiss	High rent	Yes	python	github.com/BorgwardtLab/BaselEpi.git	No	Days	No	1	Yes	1	No information	AstraZeneca type vaccines and others, against infection: 70% and 90% AstraZeneca type vaccines and others, against transmission: 60%, 90%	No	No	Replica	B.1-C15324T	Yes, it is not specified which	No	No	No	Mobility restriction Isolation	No	Living Space Proportion of Private 1-Person Households Median Income Percentage of Citizens 64+ Socioeconomic Terciles: T1 = ≤ 33rd percentile; T2 = 33rd to 66th percentile; T3 = > 66th percentile	No	Hospitalized in ICU
Bu X, Gu N	2021	Forecast of the development of COVID-19 based on the small-world network	MCA	This world has faced a severe challenge since the breakout of the novel Coronavirus-2019 (COVID-19) has started for more than one year. With the mutation of the virus, the measures of epidemic prevention are keeping upgrading. Various vaccines have been created and brought into operation. To accurately describe and predict the spread of COVID-19, we improve the traditional Susceptible-Exposed-Inf…	No information	10.1145/3507548.3507575	English	Compartmental SEIR model	Susceptible Exposed Infected Recovered Dead Vaccinated Isolated	Symptomatic rate after latent: 1/5.2 No information: Recovery rate of infected without hospitalization Recovery rate of infected Mortality rate of infected Transmission rate of the original virus Transmission rate of the imitator virus Transmission rate of the exposed Recovery rate of original virus Immunity of people Proportion of mutated virus	United Kingdom United States	United Kingdom United States	High rent	Yes	No information	Not available	No	Days	No	1	No	No information	No information	No information, general: 80%	No	No	projects	Delta (B.1.617.2)	No information	No	No	No	No information	No	No information	No	Dead Recovered
Bubar K, Reinholt K, Kissler S, Lipsitch M, Cobey S, Grad Y, Larremore D	2021	Model-informed COVID-19 vaccine prioritization strategies by age and serostatus	Science Direct	Limited initial supply of severe acute respiratory syndrome coronavirus 2 (SARS-CoV-2) vaccine raises the question of how to prioritize available doses. We used a mathematical model to compare fiveage-stratified prioritization strategies. A highly effective transmission-blocking vaccine prioritized to adults ages 20 to 49 years minimized cumulative incidence, but mortality and years of life lost …	No information	10.1126/science.abe6959	English	Compartmental SEIR model	Susceptible Exposed Infected Recovered Dead	latency period, 3; [13] Infectious period, 5; [13] Relative susceptibility to infection for individuals of age i, [0.4, 0.38, 0.79, 0.86, 0.8, 0.82, 0.88, 0.74, 0.74 ]; [13] Infection mortality rate, [0.001, 0.003, 0.01, 0.04, 0.12, 0.40, 1.36, 4.55, 15.24]; [19] Number of people in age group i, country-specific demographics; [23] Percent of seropositive people of age i, New York: [32.0, 31.29, 2…	Poland South Africa China Brazil Zimbabwe Spain India United States Belgium	Poland South Africa China Brazil Zimbabwe Spain India United States Belgium	Multi rental	Yes	R	zenodo.org/record/4455593#.Yn7crujMJhY	No	Days	Yes	1	No	1	No information	Without information, against transmission: 90%, 50%	No	No	Replica	No information	4 scenarios are proposed: * Children and adolescents. * 20 years or older, up to 49 years. * 20 years or older. * 60 years or older.	No	No	No	No information	No	No information	No	dead
Buchwald A, Carlton E, Ghosh D, Samet J, Timm L, Wu E, Colborn K, Bortz D, Adams J, Bayham J, Jacobson D	2021	Colorado COVID-19 mathematical model documentation prepared by the Colorado COVID-19 modeling group	Colorado COVID-19 Mathematical Model Documentation	We use a deterministic, age-structured susceptible, exposed, infected, recovered (SEIR) model to estimate the impact of interventions and behavioral changes on COVID-19 transmission to date as well as to project the number of people with COVID 19, those in need. hospitalization and critical care and the number of deaths in Colorado under different scenarios. The model has been calibrated to Color…	No information	No information	English	Compartmental SEIR model	Susceptible Exposed Infected asymptomatic Infected symptomatic Dead Hospitalized Recovered Vaccinated	Duration of immunity in symptomatic patients: 360 days Duration of immunity in asymptomatic patients: 180 days Probability of having symptoms by age: 0.11, 0.36, 0.56, 0.77 Probability of hospitalization by age and time: Table 2 Hospitalization time by age and time: Table 3 Probability of dying of hospitalized by age: 0.00551, 0.01472, 0.05751, 0.16057 Probability of dying of not hospitalized by …	Colorado	USA	High rent	No	R	github.com/agb85/covid-19	No	Days	No	2	Yes	1	No information	Moderna, Pfizer, 1st dose overall (14 days post): 52% Moderna, Pfizer, 1st dose overall (32 days post): 90% Janssen, single dose, overall (14 days post dose): 66% Janssen , single dose, general (28 days after application of the dose): 72%	No	Yes	Both of them	Alpha (B.1.1.7) Epsilon (B.1.43)	0-19 years old 20-39 years old 40-64 years old 65 years old or older	No	No	No	No information	No	No information	No	Recovered Hospitalized Dead
Buckner J, Chowell G, Springborn M	2021	Dynamic prioritization of COVID-19 vaccines when social distancing is limited for essential workers	Proceedings of the National Academy of Sciences	COVID-19 vaccines have been authorized in multiple countries, and more are under rapid development. Careful design of a vac-cine prioritization strategy across sociodemographic groups is a crucial public policy challenge given that 1) vaccine supply will be constrained for the first several months of the vaccination cam-paign, 2) there are stark differences in transmission and severity of impacts…	COVID-19 Vaccine prioritized Essential workers	10.1073/pnas.2025786118	English	Compartmental SEIR model	Susceptible Immunized by vaccine Vaccinated but without protection Exposed Infected presymptomatic Infected symptomatic Infected asymptomatic Recovered Dead	Asymptomatic infection rate, 0.16; [1] Infection mortality rate (age-specific), 6.7×10-6, 2.5×10-5,0.0002, 0.002, 0.018, 0.12; [2] Susceptibility (age-specific), 0.5, 0.5, 1.0, 1.0, 1.0; [3] Relative infectiousness by symptom type, 0.51.0.1.0; [4] Symptom duration, 3.0,3.2,3.5,,7.0; [4] Vaccine efficacy, 0.9; [5] Share of essential workers, 0.40; [6-8] Secondary infections in a naïve population, …	USA	USA	High rent	Yes	Julia	github.com/JackBucknerNRM/Vaccine_prioritization	No	Days	No	1	No	1	No information	Based on Moderna, general: 90% No information, general: 50%	No	No	Replica	No information	0-4 years old 5-19 years old 20-39 years old 40-59 years old 60-74 years old 75 years old or older	No	No	No	Social distancing	Yes	No information	No	dead
Bugalia S, Tripathi J, Wang H.	2022	Mutations make pandemics worse or better: modeling SARS-CoV-2 variants and imperfect vaccination	arXiv	COVID-19 is a respiratory disease triggered by an RNA virus inclined to mutations. Since December 2020, variants of COVID-19 (especially Delta and Omicron) continuously appeared with different characteristics that influenced death and transmissibility emerged around the world. To address the novel dynamics of the disease, we propose and analyze a dynamical model of two strains, namely native and …	COVID-19 Endemic bubbleMutation Imperfect vaccination MCMC Two strain dynamics Hopf bifurcation Transcritical bifurcation Sensitivity analysis	10.48550/arXiv.2201.06285	English	Compartmental SEIR model	Susceptible Vaccinated Exposed 1 (individuals who are exposed to a native strain of virus) Exposed 2 (individuals who are exposed to a mutant strain of the virus) Infected 1 (individuals who are infected with a native strain of virus) Infected 2 (Individuals who are infected with a mutant strain of virus) Recovered 1 (recovered from infection with the native strain and are now immune to the nativ…	The recruitment rate at which new individuals enter the susceptible population (Λ): 10,000 people per week; assumed Wild type strain infection rate (β1): 0.000001; assumed Infection rate of mutant strain (β2): 0.0000003; assumed Vaccination rate per capita of susceptible individuals (p): 0.02 week^-1; assumed Average life expectancy of individuals from all compartments (1/µ): µ =0.0003 week^-1; c…	India	India	Lower median income	Yes	MATLAB	Not available	No	Weeks	No	1	No	No information	No information	No information, general (original variant): 75% No information, general (mutant variants): 40%	No	Yes	Both of them	Yes (does not indicate which ones)	No information	No	No	No	No information	No	No information	No	Recovered non-immune Recovered immune
Buhat C, Luther D, Olave Y, Quindala K, Recreo M, Talabis D, Torres M, Tubay J, Rabajante J	2021	Using constrained optimization for the allocation of COVID-19 vaccines in the Philippines	Applied Health Economics and Health Policy	Background: Vaccine allocation is a national concern especially for countries such as the Philippines that have limited resources in acquiring COVID-19 vaccines. As such, certain groups are suggested to be prioritized for vaccination to protect the most vulnerable before vaccinating others. Objective: The study aims to determine an optimal and equitable allocation of COVID-19 vaccines in the Phil…	No information	10.1007/s40258-021-00667-z	English	Vaccine allocation model	Does not apply	Projected population size for 2020 of locality i (Ni) Number of recovered/expired COVID-19 cases in locality i as of 11/10/2020 (Ci) Number of vaccinated individuals in locality i (mi) Effectiveness rate of the vaccine (eff): 90%, the minimum efficacy of the vaccine is 60% when coverage is 100%, and at least 80% when coverage drops to 75%, to reduce the peak of the epidemic Number maximum reprodu…	Philippines	Philippines	Lower median income	Yes	Microsoft Excel Python	github.com/alvinizer/vaccineallocation/	datastudio.google.com/s/uCv8ZX2rI8w	No information	No	1	No	No information	No information	No information, general: 90% (20% - 100%)	No	No	projects	No information	No information	No	No	Yes	Use of face masks	No	No information	No	dead
Buonomo B, Della R, D'Onofrio A, Groppi M	2022	A behavioral modeling approach to assess the impact of COVID-19 vaccine hesitancy	Journal of Theoretical Biology	We introduce a compartmental epidemic model to describe the spread of COVID-19 within a population, assuming that a vaccine is available, but vaccination is not mandatory. The model takes into account vaccine hesitancy and the refusal of vaccination by individuals, who make their decision on vaccination based on both the present and past information about the spread of the disease. Theoretical an…	Infectious disease Human behavior Vaccination Stability Seasonality	10.1016/j.jtbi.2021.110973	English	Compartmental SEIR model	Susceptible Exposed Infected asymptomatic Infected symptomatic Vaccinated Recovered	Time horizon, 365-395 days; assumed Initial Total Population, 6:036*10^7; ISTAT(2020) Initial number of people exposed, equation; assumed Initial number of asymptomatic infectious individuals, 7,322; estimated from ISS, 2020, Italian Ministry of Health, 2020b Initial number of symptomatic infectious individuals, 7,545; estimated from ISS, 2020, Italian Ministry of Health, 2020b Initial number of …	Italy	Italy	High rent	Yes	No information	Not available	No	Days	No	1	No	1	No information	No information, general: 80%	No	No	Replica	No information	No information	No	No	No	No information	No	No information	Yes	dead
Caetano C, Morgado M, Patricio P, Leite A, Machado A, Torres A, Pereira J, Namorado S, Sottomayor A, Peralta A, Nunes B	2021	Measuring the impact of COVID-19 vaccination and immunity waning: a modeling study for Portugal	medRxiv	Vaccination strategies to control COVID-19 have been ongoing worldwide since the end of 2020. Understanding their possible effect is key to prevent future disease spread. Using a modeling approach, this study intends to measure the impact of the COVID-19 Portuguese vaccination strategy on the effective reproduction number and explore three scenarios for vaccine effectiveness waning. Namely, the n…	No information	10.1101/2021.12.10.21267618	English	Compartmental SEIR model	Susceptible Susceptible vaccinated Exposed Exposed vaccinated Infected symptomatic Infected asymptomatic Infected symptomatic vaccinated Infected asymptomatic vaccinated Hospitalized Hospitalized vaccinated Hospitalized in ICU Hospitalized in ICU vaccinated Dead Dead vaccinated Recovered Recovered vaccinated	Transmission probability (β): 0.1088; [3] Latency period in days^−1 (ε): 0.2632; [24, 20] Infective period (symptomatic and asymptomatic) in days^−1 (rs/ra): 0.2941; [24, 20] Probability of hospitalization (depending on age group) (θ): see tables 4, 5 and 6; calibrated + [37, 20] Proportion of symptomatic cases (p): 0.5550; [26] Rate of progression out of H (age group dependent) (ρ): see Tables 4…	Portugal	Portugal	High rent	Yes	No information	Not available	No	Days	No	1	No	1 2 3	28 days between first and second dose (Comarty (Pfizer) and Spikevax (Moderna)) 56 to 84 days between first and second dose (Vaxzevria (AstraZeneca))	No information, general (set as 1-(1-e)(1-f)=1-(1-0.7)(1-0.8333)): 95%	No	Yes	Both of them	Delta (B.1.617.2)	0-4 years 5-9 years 10-14 years 15-19 years 20-24 years 25-29 years 30-34 years 35-39 years 40-44 years 45-49 years 50-54 years 55-59 years 60- 64 years old 65-69 years old 70-74 years old 75 years old or older	No	No	No	Social distancing Use of face masks	No	No information	No	Hospitalized Hospitalized vaccinated Hospitalized in intensive care Hospitalized in intensive care vaccinated Dead Dead vaccinated Recovered Recovered vaccinated
Cai J, Yang J, Deng X, Peng C, Chen X, Wu Q, Liu H, Zhang J, Zheng W, Zou J, Zhao Z, Ajelli M, Yu H	2022	Assessing the transition of COVID-19 burden towards the young population while vaccines are rolled out in China	Emerging Microbes & Infections	SARS-CoV-2 infection causes most cases of severe illness and fatality in older age groups. Over 92% of the Chinese population aged ≥12 years has been fully vaccinated against COVID-19 (albeit with vaccines developed against historical lineages). At the end of October 2021, the vaccination program has been extended to children aged 3–11 years. Here, we aim to assess whether, in this vaccination la…	Novel coronavirus disease 2019 Delta variant Vaccination Transition of disease burden Children China	10.1080/22221751.2022.2063073	English	Stochastic compartmental SIR model	Unvaccinated susceptibles who are not eligible for vaccination due to contraindications and pregnancy Unvaccinated susceptibles who are eligible for vaccination Infected not vaccinated Dead Unprotected individuals who received their first dose within the previous 21 days Partially vaccinated individuals who received their second doses within the previous 14 days Vaccinated individuals who receive…	Basic reproduction number, 6; [26] Vaccine efficacy against infection, 51.8 (20.3, 83.2); [17] Vaccine efficacy against symptomatic disease, 60.4 (31.8, 88.9); [17,18,20] Vaccine efficacy against hospitalization, 82.6 (82.0, 83.1); [5] Vaccine efficacy against ICU admission, 83.6 (82.8, 84.3). Vaccine efficacy against death, 83.6 (82.8, 84.3); [5,20] Age-specific proportion of unvaccinated infect…	China	China	upper middle income	Yes	R	github.com/caijun/Delta_burden	No	Days	No	1	No	2	21 days between first and second dose	Inactive type vaccines, against infection: 51.8% (20.3% - 83.2%) Inactive type vaccines, against symptomatic disease: 60.4% (31.8% - 88.9%) Inactive type vaccines, against hospitalization: 82.6% (82% - 83.1%) Inactive type vaccines, against ICU admission: 83.6% (82.8% - 84.3%) Inactive type vaccines, against death: 83.6% (82.8% - 84.3%)	No	No	projects	Delta (B.1.617.2) Original variant	0–2 years 3–11 years 12–17 years 18–24 years 25–29 years 30–34 years 35–39 years 40–44 years 45–49 years 50–54 years 55–59 years 60–64 years 65– 69 years old 70–74 years old 75–79 years old 80 years old or older	No	No	No	Yes, it is not specified which	No	No information	No	Dead Recovered Hospitalized in ICU Hospitalized
Campos E, Cysne R, Madureira A, Mendes G	2021	Multi-generational SIR modeling: determination of parameters, epidemiological forecasting and age-dependent vaccination policies	Infectious Disease Modeling	We use an age-dependent SIR system of equations to model the evolution of the COVID-19. Parameters that measure the amount of interaction in different locations (home, work, school, other) are approximated from in-sample data using a random optimization scheme, and indicate changes in social distancing along the course of the pandemic. That allows the estimation of the time evolution of classical…	COVID-19 Epidemiology Vaccination Compartmental modeling SIR	10.1016/j.idm.2021.05.003	English	Compartmental SIR model	Susceptible Infected Dead	Variable parameters, Figure 3, Figure 4, Figure 5 Rate of new infections in the population i Elimination rate (they recover or die) Risk that an infectious person becomes a clinical or subclinical case Daily probability that someone remains infected Basic number Reproduction Lethality Force Fractions of Subclinical Infected Patients Fractions of Clinical Infected Patients Average Duration of Infe…	Rio de Janeiro	Brazil	upper middle income	Yes	No information	Not available	No	Days	No	1	No	1	No information	No information, general: 100%, 70%, 50%	No	No	Replica	No information	0-4 years 5-9 years 10-14 years 15-19 years 20-24 years 25-29 years 30-34 years 35-39 years 40-44 years 45-49 years 50-54 years 55-59 years 60- 64 years old 65-79 years old 70-74 years old 75 years old or older	No	No	No	No information	No	No information	No	Hospitalized Dead
Canga A, Bidegain G	2022	Modeling the effect of the interaction between vaccination and non-pharmaceutical measures on COVID-19 incidence	medRxiv	Since December 2019, the novel severe acute respiratory syndrome coronavirus 2 (SARS-CoV2) has spread rapidly from Wuhan (China) across the globe, affecting more than 200 countries by mid-2021, with over 190 M reported cases and around 4 M fatalities . During the first year of the pandemic, affected countries implemented a variety of non-pharmaceutical interventions to control virus transmission.…	COVID-19 SARS-CoV-2 SEIR model Non-pharmaceutical measures Vaccination Simulation	10.1101/2021.11.29.21266986	English	Compartmental SEIR model	Susceptible Exposed Infected Isolated Recovered Dead Vaccinated	Incubation rate, 2.0× 10^-1; Amira et al. (2020) Dhouib et al. (2021) Lauer et al. (2020) Rǎdulescu et al. (2020) Recovery rate for I, 7.0× 10^-2; Rǎdulescu et al. (2020) Recovery rate for Q, 5.0× 10^-2; Yang et al. (2021) Quarantine rate, 6.7× 10^-1; Tang, Xia, et al. (2020), Yang et al. (2021) Infection rate, 1.1; Lin et al. (2020) Birth rate, 2.7 × 10^-5; EUSTAT (2022a) Mortality rate due to d…	Basque Country	Spain	High rent	Yes	No information	Not available	No	Days	No	4	Yes	2 (Pfizer, Moderna, AstraZeneca) 1 (Janssen)	21 days (Pfizer) 28 days (Moderna) 84 days (AstraZeneca)	Pfizer, overall: 94.6% Moderna, overall: 93.6% AstraZeneca, overall: 60% Janssen, overall: 67%	No	Yes	Replica	No information	No information	No	No	Yes	Self-protection Limited mobility Quarantine Use of face masks	No	No information	No	dead
Catalá M, Li X, Prats C, Prieto-Alhambra D	2021	The impact of prioritisation and dosing intervals on the effects of COVID-19 vaccination in Europe: an agent-based cohort model	Scientific Reports	Different strategies have been used to maximize the effect of COVID-19 vaccination campaigns in Europe. We modeled the impact of different prioritization choices and dose intervals on infections, hospitalizations, mortality, and public health restrictions. An agent-based model was built to quantify the impact of different vaccination strategies over 6 months. Input parameters were derived from pu…	No information	10.1038/s41598-021-98216-0	English	Compartmental SEIR model	Susceptible Exposed non-infected Infected symptomatic Infected asymptomatic Hospitalized Recovered Dead	Number of simulations = 100 Simulation time = 181 days Number of individuals = 100,000 Number of initially Susceptible individuals = 94,183 Number of initially exposed individuals = 120 Number of initially infected individuals = 360 Number of initially hospitalized individuals = 37 Number of initially recovered individuals = 5300 Time that individual is exposed and contagious = 2 days Time that i…	Austria Belgium Bulgaria Croatia Republic of Cyprus Czech Republic Denmark Estonia Finland France Germany Greece Hungary Iceland Ireland Italy Latvia Lithuania Luxembourg Malta Netherlands Norway Poland Portugal Romania Slovakia Slovenia Spain Switzerland Sweden United Kingdom	Austria Belgium Bulgaria Croatia Republic of Cyprus Czech Republic Denmark Estonia Finland France Germany Greece Hungary Iceland Ireland Italy Latvia Lithuania Luxembourg Malta Netherlands Norway Poland Portugal Romania Slovakia Slovenia Spain Switzerland Sweden United Kingdom	High rent	Yes	MATLAB R	github.com/catalamarti/ABM_vaccination	lizncu.shinyapps.io/abm_vaccine/	Days	No	3	Yes	2	21 days (Pfizer) 28 days (Moderna and AstraZeneca)	Pfizer, overall (first dose compared to second dose): 55% Modern, overall (first dose compared to second dose): 84% AstraZeneca, overall (first dose compared to second dose): 95% Pfizer, second dose in asymptomatic: 41% Moderna, second dose in asymptomatic: 41% AstraZeneca, second dose in asymptomatic: 30% Pfizer, second dose in symptomatic: 95% Moderna, second dose in symptomatic: 95% AstraZenec…	No	No	projects	No information	0-4 years 5-9 years 10-14 years 15-19 years 20-24 years 25-29 years 30-34 years 35-39 years 40-44 years 45-49 years 50-54 years 55-59 years 60- 64 years old 65-69 years old 70-74 years old 75-79 years old 80-84 years old 85-89 years old 90 years old or older	Yes	No	Yes	Quarantines Social distancing	No	No information	No	Dead Hospitalized Infected Infected in nursing homes
Cazelles B, Nguyen-Van-Yen B, Champagne C, Comiskey C	2021	Dynamics of the COVID-19 epidemic in Ireland under mitigation	BMC Medicine	Background: In Ireland and across the European Union the COVID-19 epidemic waves, driven mainly by the emergence of new variants of the SARS-CoV-2 have continued their course, despite various interventions from governments. Public health interventions continue in their attempts to control the spread as they wait for the planned significant effect of vaccination. Methods: To tackle this challenge …	COVID-19 Ireland Stochastic model Time varying parameters Mitigation	10.1186/s12879-021-06433-9	English	Compartmental SEIR model	Susceptible Infected non-infectious Infected symptomatic Infected asymptomatic Retired Hospitalized Hospitalized in ICU Died in hospital	Initial condition, N = 5,176,000 Transmission rate initial condition, 0.70 Brownian process volatility, U[0.05,015] Mean duration of incubation, tN[4,0.1,3.5] Mean duration of Infectious Period, tN[6,0.2,4.5,7.5] Mean period of hospitalization, tu [8, 20] Mean time in ICU, tu [8, 20] Asymptomatic fraction, U[0.30,0.70] Hospitalization fraction, U[0.02 ,0.10] ICU admission fraction, U[0.05,0.15] M…	Ireland	Ireland	High rent	Yes	R	www.dropbox.com/s/nNohi5syu8Nonup5a/ssm_SEIAR_Ireland.zip?dl=No	No	Weeks	No	1	No	1	No information	Pfizer, AstraZeneca, Moderna, first and second dose overall: 45% and 85%	No	No	Replica	No information	No information	No	No	No	No information	No	No information	No	Hospitalized Deaths Hospitalized in ICU
Chang S, Cliff O, Prokopenko M	2021	Nowcasting transmission and suppression of the Delta variant of SARS-CoV-2 in Australia	arXiv	As of July 2021, there is a continuing outbreak of the B.1.617.2 (Delta) variant of SARS-CoV-2 in Sydney, Australia. The outbreak is of major concern as the Delta variant is estimated to have twice the reproductive number of previous variants that circulated in Australia in 2020, which is worsened by low levels of acquired immunity in the population. Using a re-calibrated agent-based model, we ex…	SARS-CoV-2 Delta variant Nowcasting Mitigation	10.21203/rs.3.rs-757351/v1	English	agent-based model	Does not apply	Transmission and contact rate: 5.3 Fraction of symptomatic cases: 0.67 adults 0.134 children Odds of transmission for asymptomatic, presymptomatic and symptomatic: Factor of 0.5 and 1 Incubation period: 4.4 days Post-incubation period: 7 and 14 days Probability of detection : 0.23/symptomatic day and 0.01 presymptomatic and asymptomatic	Australia	Australia	High rent	Yes	MATLAB	Not available	No	Days	No	2	Yes	No information	No information	Pfizer, General (Delta Variant): 87.9% (78.2% - 93.2%) AstraZeneca, General (Delta Variant): 59.8% (28.9% - 77.3%)	No	No	Both of them	Delta (B.1.617.2)	0-4 years 5-18 years 19-64 years 65 years or older	No	No	No	Social distance Close schools Quarantine	No	No information	No	recovered
Chapman L, Barnard R, Russell T, Abbott S, van Zandvoort K, Davies N, Kucharski A	2022	Unexposed populations and potential COVID-19 hospitalizations and deaths in European countries as per data up to 21 November 2021	eurosurveillance	We estimate the potential remaining COVID-19 hospitalization and death burdens in 19 European countries by estimating the proportion of each country's population that has acquired immunity to severe disease through infection or vaccination. Our results suggest many European countries could still face high burdens of hospitalizations and deaths, particularly those with lower vaccination coverage, …	No information	10.2807/1560-7917.ES.2022.27.1.2101038	English	Compartmental SEIR model	Susceptible Vaccinated Exposed Latently infected Latently infected after vaccination but protected from clinical infection Subclinical infection Preclinical infection Clinical infection Recovered	Type A vaccines (AstraZeneca, Janssen, Sputnik, Beijing CNBG): “Other” and alpha variants (𝑘 = 1, 2) Dose 1: Protection against infection: Symbol(𝑒 (𝑘 = 1, 2) 𝑖,𝑎,1 ,𝑘): Value (0.7); [49–51] Dose 1: Protection against disease given infection: Symbol(𝑒 (𝑘 = 1, 2) 𝑑,𝑎,1,𝑘): Value (0); [50,52,53] Dose 1: Protection against hospitalization given illness: Symbol(𝑒 (𝑘 = 1, 2) ℎ,𝑎,1,𝑘): Value (0.5); [19…	Austria Belgium Czech Republic Denmark England Finland France Germany Greece Hungary Italy Netherlands Norway Portugal Romania Slovakia Slovenia Spain Sweden	Austria Belgium Czech Republic Denmark England Finland France Germany Greece Hungary Italy Netherlands Norway Portugal Romania Slovakia Slovenia Spain Sweden	Multi rental	Yes	R	github.com/LloydChapman/covid_remaining_burden github.com/LloydChapman/covid_remaining_burden/tree/main/output	No	Days	No	2	Yes	2	14 and 28 days	AstraZeneca, Janssen, Sputnik, Beijing CNBG, first and second dose against infection (alpha and other variants): 70% and 75% AstraZeneca, Janssen, Sputnik, Beijing CNBG, first and second dose against disease given infection (alpha and other variants) : 0 and 20% AstraZeneca, Janssen, Sputnik, Beijing CNBG, first and second dose against hospitalization (alpha variants and others): 50% and 50% Astr…	No	Yes	Replica	Alpha (B.1.1.7) Delta (B.1.617.2) Others	0-39 years old 40-49 years old 50-59 years old 60-69 years old 70-79 years old 80 years old or older	No	No	No	No information	No	No information	No	recovered
Chapman L, Shukla P, Rodríguez-Barraquer I, Shete P, León T, Bibbins-Domingo K, Rutherford G, Schechter R, Lo N	2022	Risk factor targeting for vaccine prioritization during the COVID-19 pandemic	Nature	key public health question during any disease outbreak when limited vaccine is available is who should be prioritized for early vaccination. Most vaccine prioritization analyzes only consider variation in risk of infection and death by a single risk factor, such as age. We provide a more granular approach with stratification by demographics, risk factors, and location. We use this approach to com…	No information	10.1038/s41598-022-06971-5	English	COVID-19 risk model	Does not apply	Baseline COVID-19 death hazard rate (deaths/million person-days), 0.0023 (0.001-0.0051) HR for males, 1.7 (1.6-1.7); adjusted HRs for age, {<10 years 1 (Ref.),10-19 years 6.5 (2.8-15),20-29 years 30 (13-67),30-39 years 88 (39- 200),40-49 years old 210 (94-470) ,50-59 years old 580 (260-1300),60-69 years old 1500 (660-3300),70-79 years old 3400 (1500-7500) ,80> years old 10000 (4600-23000)}; adjus…	California	USA	High rent	Yes	R	github.com/LloydChapman/COVIDVaccineModelling	No	Days	Yes	1	No	2	No information	No information, against death: 95% (20%, 60%)	No	No	Replica	No information	9 years old or younger 10-19 years old 20-29 years old 30-39 years old 40-49 years old 50-59 years old 60-69 years old 70-79 years old 80 years old or older	Yes	Yes	Yes	No information	Yes	No information	No	DEAD DALYS
Chen J, Hoops S, Marathe A, Mortveit H, Lewis B, Venkatramanan S, Haddadan A, Bhattacharya P, Adiga A, Vullikanti A, Srinivasan A, Wilson M, Ehrlich G, Fenster M, Eubank S, Barrett C, Marathe M	2021	Prioritizing allocation of COVID-19 vaccines based on social contacts increases vaccination effectiveness	medRxiv	We study allocation of COVID-19 vaccines to individuals based on the structural properties of their underlying social contact network. Even optimistic estimates suggest that most countries will likely take 6 to 24 months to vaccinate their citizens. These time estimates and the emergence of new viral strains urge us to find quick and effective ways to allocate the vaccines and contain the pandemi…	No information	10.1101/2021.02.04.21251012	English	Agent-based model (EpiHiper)	Does not apply	No information	Virginia	USA	High rent	Yes	No information	Not available	No	Days	No	1	No	2	No information	Based on Pfizer/Moderna, against infection: 90% Based on Pfizer/Moderna, against serious diseases: 50%	No	No	Replica	No information	0-4 years 5-17 years 18-49 years 50-64 years 65 years or older	Yes	No	No	Social distancing Virtual learning Voluntary home isolation of symptomatic cases	Yes	No information	No	Hospitalized Dead
Chen J, Jin M, Wang X, Yang X, Zhang N, Liu F, Liu R, Guo J, Chen Y, Wang C	2021	Fitting and predicting trend of COVID-19 by SVEPIUHDR dynamic model	Europe PMC	Objective: To fit and predict the trend of COVID-19 epidemics in the United States (USA) and the United Kingdom (UK), and analyze the effect of vaccination. Methods: Based on the SEIR dynamic model, considering the presymptomatic infections, isolation measures, vaccine vaccination coverage, etc., we developed a SEIR with vaccine inoculation, Presymptomatic infectious, unconfirmed infectious, hosp…	No information	10.3760/cma.j.cn112338-20210225-00147	Chinese	Compartmental SEIR model	Presymptomatic infected Unconfirmed infected Isolated in hospital Isolated at home Vaccinated Exposed Recovered Dead	Infectivity index of presymptomatic infected persons, USA: 0.16, UK: 0.18; [9,10] Undiagnosed Infection Rate, USA: 0.15, UK: 0.17; [9] Contagion rate of confirmed infections, USA:0.8, UK:1.2; [10,11] Contagion rate of cases in home quarantine, USA: 0.01, UK: 0; adjusted Confirmed infection rate, USA:0.5, UK:0.4; [12] Hospitalization rate, USA: 0.034, UK: 0.129; adjusted Vaccination rate, USA: 0.0…	United States United Kingdom	United States United Kingdom	High rent	Yes	R	Not available	No	Days	No	1	No	1	No information	Overall (US): 85% Overall (UK): 85%	No	Yes	Both of them	No information	No information	No	No	No	Quarantine Isolation	No	No information	No	Hospitalized Dead
Chen V, Zhou Y, Fallahi A, Viswanatha A, Yang J, Liu F, Ohol N, Ghasemi Y, Farahani A, Rosenberger J, Guild J	2021	An optimization framework to study the balance between expected fatalities due to COVID-19 and the reopening of US communities	IEEE	During the COVID-19 pandemic, communities faced two conflicting objectives: 1) minimizing infections among vulnerable populations with higher risk for severe illness and 2) enabling reopening to revive American livelihoods. The US pandemic strategy myopically considered one objective at a time, with lockdowns that addressed the former, but was detrimental to the latter, and phased reopening that …	COVID-19 disease modeling optimization reopening SARS-CoV-2	10.1109/TASE.2021.3119930	English	agent-based model	CC19LP	Contact rate at schools: level 1: 0.10, level 2: 4.9 Contact rate at work level: level 0: 0, level 1: 0.09, level 2: 5.50 Contact rate at community activity level: level 1: 0.10 , level 2: 1.90, level 3: 3.80, level 4: 5.70, level 5: 7.70 Probability of transmission from high and low risk individuals: 0.05281, 0.02987 Probability of infected positive test: 0.7 Use of personal protective equipment…	Clay Geneva Madison Walker Drew Lawrence St. Francis Alpine Tuolumne Morgan Windham Clay Carroll DeKalb Effingham Liberty White Latah Jay Tippecanoe Vigo Calhoun Palo Alto Anderson Gove Greeley Johnson Mitchell Scott Stanton Stevens Wyandotte Allen Harrison Oldham Union Dorchester Berkshire Hampshire Bay Lenawee Wayne Fillmore Lyon Otter Tail Warren Yalobusha Buchanan Reynolds Stoddard Warren Big…	USA	High rent	Yes	python	cosmos.uta.edu/projects/covid-19/	No	Days	No	1	No	2	No information	No information, general: 90%	No	Yes	Both of them	No information	No information	No	No	No	Personal protection equipment	No	No information	No	Dead Recovered
Chen X, Huang H, Ju J, Sun R, Zhang J	2022	Impact of vaccination on the COVID-19 pandemic in US states	Nature	Governments worldwide are implementing mass vaccination programs in an effort to end the novel coronavirus (COVID-19) pandemic. Here, we evaluated the effectiveness of the COVID-19 vaccination program in its early stage and predicted the path to herd immunity in the US By early March 2021, we estimated that vaccination reduced the total number of new cases by 4.4 million (from 33.0 to 28.6 millio…	No information	10.1038/s41598-022-05498-z	English	Compartmental SIR model	Susceptible Infected Recovered Vaccinated Dead Hospitalized	Estimation constant of the First Dose Infection Rate, 0.391; adjusted Elasticity of first dose infection rate estimation policy, 0.00529; adjusted First dose vaccination rate estimation constant, 0.0285; adjusted Second dose infection rate estimate constant, 0.397; adjusted Elasticity of the estimation policy of the infection rate of the second dose, 0.00542; adjusted constant for the estimate of…	Alabama Alaska Arizona Arkansas California North Carolina South Carolina Colorado Connecticut North Dakota South Dakota Delaware Florida Georgia Hawaii Idaho Illinois Indiana Iowa Kansas Kentucky Louisiana Maine Maryland Massachusetts Michigan Minnesota Mississippi Missouri Montana Nebraska Nevada New Jersey New York New Hampshire New Mexico Ohio Oklahoma Oregon Pennsylvania Rhode Island Tennesse…	USA	High rent	Yes	MATLAB	github.com/huntabaobaoNoNo7/US-COVID-19-vaccination	No	Weeks	No	2	Yes	2	No information	Pfizer/Moderna, General (before March 7, 2021): 73% Pfizer/Moderna, General (after March 7, 2021): 52.28% Pfizer, General First Dose (Delta Variant): 30.7% Modern, general first dose (delta variant): 72%	No	No	Replica	Delta (B.1.617.2)	Under 65 years 65 years or older	Yes	Yes	Yes	School closures Workplace closures Cancellation of public events Restrictions on the size of gatherings Cessation of public transport Isolation Internal movement restrictions International travel restrictions	No	Income	No	Hospitalized Dead
Chen X, Li M, Simchi-Levi D, Zhao T	2020	Allocation of COVID-19 vaccines under limited supply	medRxiv	Problem definition: This paper considers how to allocate COVID-19 vaccines to different age groups when limited vaccines are available over time. Academic/practical relevance: Vaccine is one of the most effective interventions to contain the ongoing COVID-19 pandemic. However, the initial supply of the COVID-19 vaccine will be limited. An urgent problem for the government is to determine who to g…	COVID-19 vaccine allocation limited supply age groups fairness	10.1101/2020.08.23.20179820	English	Compartmental SEIR model	Susceptible Exposed Infected presymptomatic Infected not successful Infected successful Isolated Removed	Transmission rate: 1.4 Contact rate: matrix table 3 Transmission discount factor: 0.55 Mean times of change of state: Symptomatic to recovered- 2.9 days Isolated to recovered: 30 days Exposed to infectious: 2.9 days Pre-symptomatic to symptomatic: 2.3 days Infected successful isolation: 6 days	New York	USA	High rent	Yes	python	Not available	No	Days	No	1	No	1	No information	No information, general: 100%	No	No	Both of them	No information	0-17 years old 18-44 years old 45-64 years old 65-74 years old 75 years old or older	No	No	No	No information	No	No information	No	Recovered Dead
Chen X, Zhu G, Zhang L, Fang Y, Guo L, Chen X	2021	Age-stratified COVID-19 spread analysis and vaccination: a multitype random network approach	IEEE	The risk of severe illness and mortality from COVID-19 significantly increases with age. As a result, age-stratified modeling for COVID-19 dynamics is the key to study how to reduce hospitalizations and mortality from COVID-19. By taking advantage of network theory, we develop an age-stratified epidemic model for COVID-19 in complex contact networks. Specifically, we present an extension of stand…	COVID-19 epidemic modeling random network vaccination	10.1109/TNSE.2021.3075222	English	Compartmental SEIR model	Susceptible Exposed Infected Asymptomatic Hospitalized Infected Removed	Symptomatic probability by age: 20%, 20%, 30%, 40%, 50%, 60% Fatal ratio of infection: 0.003%, 0.01%, 0.06%, 0.16%, 0.6%, 3.64% Basic reproduction number: 2.5 Hospitalization rate by age: 0.10%, 0.23%, 2.19%, 4.9%, 10.20%, 20.82%	USA	USA	High rent	Yes	No information	Not available	No	Days	No	1	No	No information	No information	Moderna-based, overall (under 65): 95.6% Moderna-based, overall (over 65): 86.4%	No	No	projects	No information	0-4 years old 5-19 years old 20-39 years old 40-49 years old 50-59 years old 60 years old or older	No	No	No	Use of face masks	No	No information	No	Dead Hospitalized Recovered
Chen Y, Lin Y, Miller E, Neumann J, Mallela A, Posner R, Hlavacek W	2021	Impacts of vaccination and Severe Acute Respiratory Syndrome Coronavirus 2 variants Alpha and Delta on Coronavirus Disease 2019 transmission dynamics in the 15 most populous metropolitan statistical areas in the United States	medRxiv	To characterize Coronavirus Disease 2019 (COVID-19) transmission dynamics in each of the 15 most populous metropolitan statistical areas (MSAs) in the United States (US) from January 2020 to September 2021, we extended a previously reported compartmental model for accounting effects of multiple distinct periods of social distancing by adding consideration of vaccination and Severe Acute Respirato…	Coronavirus Disease 2019 (COVID-19) Severe Acute Respiratory Syndrome Coronavirus 2 (SARS-CoV-2) Vaccination SARS-CoV-2 variant Alpha (lineage B.1.1.7) SARS-CoV-2 variant Delta (lineage B.1.617. 2) Mathematical model Bayesian inference Epidemiological forecasting Epidemiological projection	10.1101/2021.10.19.21265223	English	Compartmental SEIR model	Susceptible Vaccinated Unvaccinated Infected asymptomatic Infected symptomatic Recovered Dead	Number of infectious people at that time, 1; [5] Total population, 19216182; [5] Daily Per Capita Vaccination Rate, Empirical Time Series; [26] Reduced risk of infection due to social distancing, 0.1; [5] Reduced risk of severe disease (once symptomatic) due to vaccination, 0.04; adjusted Fraction of all cases that are asymptomatic, 0.44; [5] Fraction of symptomatic cases that are severe (in the …	New York Los Angeles Chicago Dallas Houston Washington Miami Philadelphia Atlanta Phoenix Boston San Francisco Riverside Detroit Seattle	USA	High rent	Yes	No information	github.lanl.gov/lanl/covid-19-predictions	No	Days	No	2	No	1 2	No information	Based on Pfizer, Moderna, overall (before alpha appearance): 90% Vaccines type mRNA, overall (after alpha appearance but before delta appearance): 81% Pfizer, full dose against delta: 53, 5% Moderna, full dose vs delta: 84.8% Based on Pfizer, Moderna, general (after delta appearance): 69%	No	Yes	Both of them	Alpha (B.1.1.7) Delta (B.1.617.2)	No information	No	No	Yes	quarantine social distance	No	No information	No	New cases Dead
Childs L, Dick D, Feng Z, Heffernan J, Li J, Röst G	2021	Modeling waning and boosting of COVID-19 in Canada with vaccination	medRxiv	SARS-CoV-2, the causative agent of COVID-19, has caused devastating health and economic impacts around the globe since its appearance in late 2019. The advent of effective vaccines leads to open questions on how best to vaccinate the population. To address such questions, we developed a model of COVID-19 infection by age that includes the waning and boosting of immunity against SARS-CoV-2 in the …	No information	10.1101/2021.05.18.21257426	English	Compartmental SEIR model	Susceptible Exposed Mildly infected Moderately infected Severely infected Vaccinated	Susceptibility of individuals: 1, 2/3 and 1/3 according to the level Infectivity of individuals: 0.08, 0.5*0.08, 0.1*0.08 Recovery rate: 1/5day, 1/10day, 1/15day Infection progress rates: no information Mortality rate due to the disease: 0, 0, 0.0001 Decrease in immunity: 1/365 days Proportion of susceptible to infected: Table S3 Vaccination rate: first:ln(1-g)/tau and second 1/(s + 14) s = 28,11…	Canada	Canada	High rent	Yes	MATLAB	Not available	No	Days	Yes	1	No	1 2	28 days 112 days	No information, first and second dose overall: 90% and 90%	No	Yes	Both of them	No information	0-4 years 5-9 years 10-14 years 15-19 years 20-24 years 25-29 years 30-34 years 35-39 years 40-44 years 45-49 years 50-54 years 55-59 years 60- 64 years old 65-69 years old 70-74 years old 75 years old or older	No	No	No	Yes, it is not specified which	Yes	No information	No	Dead Recovered
Chinazzi M, Davis J, Dean N, Mu K, Piontti A, Xiong X, Halloran M, Longini I, Vespignani A	2020	Estimating the effect of cooperative versus uncooperative strategies of COVID-19 vaccine allocation: a modeling study	MOB Lab	We use a global metapopulation transmission model to study the effect of different COVID-19 vaccine allocation strategies across countries of the world. In the two scenarios considered, 3 billion doses are distributed worldwide. In the uncooperative allocation scenario, the first 2 billion doses are co-opted by a list of high-income countries, while the third billion is distributed equally around…	No information	No information	English	Epidemic spatial stochastic model	Susceptible Latent Infected Removed	Latency period: 4-7 days Infection period: 2-4 days Days to recovery: 10-14 days Generation time: 6-8 days Reproduction number: 1.6-3.3 Start date: 2019/11/15: 01 /12/2019	Global	Global	Multi rental	No	No information	www.gleamviz.org/	No	Days	No	1	No	No information	No information	No information, general: 80% (65%)	No	No	Both of them	No information	0-9 years old 10-19 years old 20-29 years old 30-39 years old 40-49 years old 50-59 years old 60-69 years old 70-79 years old 80-89 years old 90 years old or older	No	No	No	Yes, it is not specified which	No	No information	No	Dead Recovered
Chinchilla R, Yang G, Erdal M, Costa R, Hespanha J	2021	A tale of two doses: model identification and optimal vaccination for COVID-19	IEEE	We address the model identification and the computation of optimal vaccination policies for the coronavirus disease 2019 (COVID-19). We consider a stochastic Susceptible–Infected–Removed (SIR) model that captures the effect of multiple vaccine treatments, each requiring a different number of doses and providing different levels of protection against the disease. We show that the inclusion of vacc…	COVID-19 Costs Computational modeling Conferences Stochastic processes Estimation Data models	10.1109/CDC45484.2021.9683311	English	Compartmental SIR model	Susceptible Infected Recovered	Infection rate, fraction of reported cases: Varies over time Removal rate: 0.1061 Fraction of infected who die: 2.8e^{-4}	California	USA	High rent	Yes	No information	Not available	No	Days	No	2	Yes	1 2	No information	Pfizer, Moderna, first and second dose overall: 72% and 86% Janssen, overall: 66%	No	No	Both of them	No information	No information	No	No	No	No information	No	No information	No	Dead Recovered
Choi W, Shim E	2021	Vaccine effects on susceptibility and symptomatology can change the optimal allocation of COVID-19 vaccines: South Korea as an example	Mdpi	The approved coronavirus disease (COVID-19) vaccines reduce the risk of disease by 70–95%; however, their efficacy in preventing COVID-19 is unclear. Moreover, the limited vaccine supply raises questions on how they can be used effectively. To examine the optimal allocation of COVID-19 vaccines in South Korea, we constructed an age-structured mathematical model, calibrated using country-specific …	COVID-19 Mathematical model Vaccination Optimal control theory Vaccine efficacy	10.3390/jcm10132813	English	Compartmental SEIR model	Susceptible Exposed Infected asymptomatic Infected symptomatic Vaccinated Susceptible with partial protection Exposed Recovered	Basic reproduction number: 1.3; adjusted transmission probability,; adjusted Age-specific susceptibility: [0.26; 0.15; 0.3; 0.24; 0.22; 0.29; 0.66; 0.8]; assumption Number of years- j persons contacted by an age- i individual per day, Table S1; [ 31 ] Age-specific proportion of symptomatic infection: [0.66; 0.62; 0.67; 0.67; 0.67; 0.67; 0.75; 0.81]; [32, 33, 34, 35] Latency period (day): 3.1; [ 3…	South Korea	South Korea	High rent	Yes	No information	Not available	No	Days	No	6	Yes	2	No information	Vaccine 1 (no information), against susceptibility: 70% Vaccine 2 (no information), against susceptibility: 40% Vaccine 3 (no information), against susceptibility: 0% Vaccine 4 (no information), against susceptibility: 95% Vaccine 5 (no information), against susceptibility: 50% Vaccine 6 (no information), against susceptibility: 0% Vaccine 1 (no information), against disease progression: 0% Vacci…	No	No	Replica	No information	0-9 years old 10-19 years old 20-29 years old 30-39 years old 40-49 years old 50-59 years old 60-69 years old 70 years old or older	No	No	No	No information	No	No information	No	Hospitalized Dead
Choi Y, Kim J, Kim J, Choi H, Lee C	2021	Vaccination prioritization strategies for COVID-19 in Korea: a mathematical modeling approach	Mdpi	Coronavirus disease 2019 (COVID-19) vaccination has recently started worldwide. As the vaccine supply will be limited for a considerable period of time in many countries, it is important to devise the effective vaccination strategies that reduce the number of deaths and incidence of infection. One of the characteristics of COVID-19 is that the symptom, severity, and mortality of the disease diffe…	COVID-19 Vaccination priority strategy Mathematical modeling Social distancing	10.3390/ijerph18084240	English	Compartmental SEIR model	Susceptible Vaccinated Exposed Infected presymptomatic Infected symptomatic Infected Asymptomatic Infected Hospitalized with mild symptoms Hospitalized with severe symptoms Recovered Dead	Probability of infection of a person in age group i by contact, Table 5; estimated Number of contacts made by a person in age group j with people in age group i, Figure S1; [ 36 ] Vaccination allocation by age group i, vary; estimated Daily vaccination doses, 88,283; [8,9] Vaccination period, 180; [45] Total vaccine coverage, 0.7; [45] Vaccine efficacy, 0.88; [10, 11, 12, 13, 14, 45] Relative inf…	Seoul Gyeonggi Province	South Korea	High rent	Yes	No information	Not available	No	Days	No	5	Yes	2 (Moderna, Pfizer-BioNTech, AstraZeneca, Novavax) 1 (Janssen)	30 days (Moderna) 22 days (Pfizer-BioNTech) 30 days (AstraZeneca) 22 days (Novavax)	Moderna, Overall (two weeks after the second dose): 94.1% Pfizer, Overall (one week after the second dose): 95.0% AstraZeneca, Overall (two weeks after the second dose): between 62, 1% to 90.0% Janssen, Overall (four weeks after dose): between 57% and 72% (total 66.0%) Novavax, Overall (one week after second dose): 89.3%	No	No	Replica	No information	0-9 years old 10-19 years old 20-29 years old 30-39 years old 40-49 years old 50-59 years old 60-69 years old 70 years old or older	No	No	Yes	Social distancing	No	No information	No	Hospitalized Deaths Hospitalized in ICU
Chopra A, Raskar R, Subramanian J, Krishnamurthy B, Gel E, Romero-Brufau S, Pasupathy K, Kingsley T	2021	DeepABM: scalable and efficient agent-based simulations via geometric learning frameworks - a case study for COVID-19 spread and interventions	IEEE	We introduce DeepABM, a computational framework for agent-based modeling that leverages geometric message passing for simulating action and interactions over large agent populations. Using DeepABM allows scaling simulations to large agent populations in real-time and running them efficiently on GPU architectures. Using the DeepABM framework, we build DeepABM-COVID simulator to provide support for…	COVID-19 Adaptation models Analytical models Sociology Graphics processing units Agent-based modeling Real-time systems	10.1109/WSC52266.2021.9715507	English	agent-based model	Susceptible Asymptomatic Mild presymptomatic Severe presymptomatic Mild symptomatic Severe symptomatic Hospitalized ICU Recovered Vaccinated Dead	Taken from Romero-Brufau et al. (2021) and Hinch et al. (2020) Average number of daily interactions Infection curve Susceptibility scale factor Scale factor of being asymptomatic Scale factor for the network where the interaction occurs	king county	USA	High rent	No	No information	Not available	No	Days	No	2	No	2	21 to 28 days	No information, general: 90% No information, general: 80% No information, general: 70% No information, general: 60%	No	No	projects	No information	0-10 years 11-20 years 21-30 years 31-40 years 41-50 years 51-60 years 61-70 years 71-80 years 80 years or more	No	No	No	Isolation Digital notification Evidence	No	No information	No	Dead Hospitalized Recovered
Chu L, Grafton Q, Kompas T	2021	What vaccination rate(s) minimize total societal costs after 'opening Up' to COVID-19? Age-structured SIRM results for the Delta variant in Australia (New South Wales, Victoria and Western Australia)	SSRN	Using an age-structured, stochastic SIRM model, calibrated to Australian data post July 2021 with community transmission of the Delta variant, we project possible public health outcomes (daily cases, hospitalisations, ICU beds, ventilators and fatalities) and economy costs for three states. : New South Wales (NSW), Victoria (VIC) and Western Australia (WA). NSW and VIC have had on-going community…	SARS-CoV-2 Hospitalization ICU admission Pandemic Societal costs	10.2139/ssrn.3944437	English	Compartmental SIR model	Susceptible unvaccinated Susceptible vaccinated Infected unvaccinated Recovered unvaccinated Dead unvaccinated Infected vaccinated Recovered vaccinated Dead vaccinated	0-9 years: Relative susceptibility 0.34, Hospitalization rate 0.001, ICU rate 6E-05, Mortality rate 4E-05; [3: Table S3] 10-19 years: Relative susceptibility 0.66, Hospitalization rate 0.004, ICU rate 1E-04, Mortality rate 4E-05; [3: Table S3] 20-29 years: Relative susceptibility 1.00, Hospitalization rate 0.019, ICU rate 8E-04, Mortality rate 2E-04; [3: Table S3] 30-39 years: Relative susceptibi…	Australia	Australia	High rent	Yes	MATLAB	osf.io/zu3bn/	No	Days	No	1	No	1	No information	Without information, against susceptibility: 70% Without information, against further transmission: 65% Without information, against hospitalization: 87% Without information, against ICU admission: 88% Without information, against need for ventilation: 88% Without information, against mortality: 90%	No	No	Replica	No information	0-9 years old 10-19 years old 20-29 years old 30-39 years old 40-49 years old 50-59 years old 60-69 years old 70-79 years old 80-89 years old 90 years old or older	No	No	Yes	No information	No	No information	No	Hospitalized Deaths ICU
Chun J, Jeong H, Beutels P, Ohmagari N, Kim Y, Tsuzuki S	2021	COVID-19 vaccine prioritisation in Japan and South Korea	medRxiv	Background: Due to a limited initial supply of COVID-19 vaccines, the prioritization of individuals for vaccination is of utmost importance for public health. Here, we provide the optimal allocation strategy for COVID-19 vaccines according to age in Japan and South Korea. Methods: Combining national case reports, age-specific contact matrices, and observed periods between each stages of infection…	No information	10.1101/2021.04.16.21255649	English	Compartmental SEIR model	Susceptible Exposed Infected Isolated	Incubation period: Gamma(4.544, 1/0.709) Beginning of transmission with respect to symptoms::4+Gamma(5.266.1/0.8709) Latency period: Incubation + beginning of transmission Diagnostic delay: Empirical distribution Period of infection of asymptomatic: Gamma(4.4/5) Proportion of asymptomatic: 16% Relative infectiousness of asymptomatic: 50% Fatality ratio: Japan: 0, 0, 0, 0, 0, 0, 0, 0, 0.001, 0.001…	Japan South Korea	Japan South Korea	High rent	Yes	R	github.com/Hwichang/COVID-19-Vaccine-Prioritisation	No	Days	No	1	No	No information	No information	Modern, against symptomatic infection (under 64 years): 95% Modern, against symptomatic infection (over 65 years): 86% mRNA-type vaccines, against asymptomatic infection: 70% of the above	No	No	projects	No information	0-4 years 5-9 years 10-14 years 15-19 years 20-24 years 25-29 years 30-34 years 35-39 years 40-44 years 45-49 years 50-54 years 55-59 years 60- 64 years old 65-69 years old 70-74 years old 75 years old or older	No	No	No	No information	No	No information	No	Dead Recovered
Chun J, Jeong H, Kim Y	2022	Age-varying susceptibility to the Delta variant (B16172) of SARS-CoV-2	JAMA Network Open	Importance: The Delta variant (B.1.617.2) is estimated to be more transmissible than previous strains of SARS-CoV-2, especially among children and adolescents. However, to our knowledge, there are no reports confirming this to date. Objective: To gain a better understanding of the association of age with susceptibility to the Delta variant of SARS-CoV-2. Design, Setting, and Participants: This de…	No information	10.1001/jamanetworkopen.2022.3064	English	Compartmental SEIR model	Susceptible Exposed Infected presymptomatic Infected symptomatic Infected asymptomatic Isolated	Incubation period: Gamma(4.544, 1/0.709) Beginning of transmission with respect to symptoms::4+Gamma(5.266.1/0.8709) Latency period: Incubation + beginning of transmission Diagnostic delay: Empirical distribution Period of infection of asymptomatic: Gamma(4.4/5) Proportion of asymptomatic: 16% 0-4, 50% 5-11, 45% 12-17 and 12% over 18 Relative infectiousness of asymptomatic: 50%	South Korea	South Korea	High rent	Yes	R	github.com/Hwichang/Age-varying-susceptibilityto-the-Delta-variant-of-SARS-CoV-2.	No	Days	No	4	Yes	2	No information	Pfizer, first dose against infection (delta variant, >21 days): 57% (50% - 63%) Pfizer, second dose against infection (delta variant, >14 days): 80% (77% - 83%) AstraZeneca, first dose against infection (delta variant, >21 days): 46% (35% - 55%) AstraZeneca, second dose against infection (delta variant, >14 days): 67% (61% - 71%) Modern, first dose against infection (delta variant, >21 days): 75%…	No	No	projects	Alpha (B.1.1.7) Gamma (P.1) Beta (B.1.351) Delta (B.1.617.2)	0-4 years 5-9 years 10-14 years 15-19 years 20-24 years 25-29 years 30-34 years 35-39 years 40-44 years 45-49 years 50-54 years 55-59 years 60- 64 years old 65-69 years old 70-74 years old 75 years old or older	No	No	No	No information	No	No information	No	Recovered Dead
Cipriano L, Haddara W, Sander B	2021	Mitigating the 4th wave of the COVID-19 pandemic in Ontario	medRxiv	Background: The goal of this study was to project the number of COVID-19 cases and demand for acute hospital resources for Fall of 2021 in a representative mid-sized community in southwestern Ontario. We sought to evaluate whether current levels of vaccine coverage and contact reduction could mitigate a potential 4th wave fueled by the Delta variant, or whether the reinstitution of more intense p…	No information	10.1101/2021.09.02.21263000	English	Compartmental SEIR model	Susceptible Exposed Vaccinated Asymptomatic infected Mild symptomatic infected Critical symptomatic infected Hospitalized Recovered	Probability of hospitalization by variants: Appendix table 1 Length of hospital stay: Appendix table 2 Probability of dying: Appendix table 3 Number of contacts: POLYMOID extrapolation Reduction of contacts: 0.75% per day Reduction of infection and alpha and delta variant: Appendix table 4	Ontario	Canada	High rent	Yes	Microsoft Excel	Not available	No	Days	No	2	No	2	No information	Pfizer, against infection (alpha and delta variant): 90% and 76.5% mRNA-type vaccines, against hospitalization (alpha and delta): 96% and 91%	No	Yes	projects	Alpha (B.1.1.7) Delta (B.1.617.2)	0-4 years old 5-11 years old 12-17 years old 18-24 years old 25-49 years old 50-59 years old 60-69 years old 70 years old or older	No	No	No	Use of masks Social distancing	No	No information	No	Recovered Hospitalized Dead
Cohen J, Stuart R, Panovska-Griffiths J, Mudimu E, Abeysuriya R, Kerr C, Famulare M, Klein D	2022	The changing impact of vaccines in the COVID-19 pandemic	medRxiv	The Omicron wave has left a global imprinting of immunity which changes the COVID landscape. In this study, we simulate six hypothetical variants emerging over the next year and evaluate the impact of existing and improved vaccines. We base our study on South Africa's infection- and vaccination-derived immunity. Our findings illustrate that variant-chasing vaccines will only add value above exist…	No information	10.1101/2022.03.10.22272222	English	agent-based model	No information	Beta infectivity, 1; [39,40,38] Delta infectivity, 2.2; [ 39,40,38] Omicron infectivity, 3; [39,40,38] Beta Gravity, 3.6; [ 39,40,38] Delta severity, 3.2; [ 39,40,38] Severity omicron, 0.8; [ 39,40,38] Vaccine efficacy against infection (intercept), mean 1.08, sd 0.226 Vaccine efficacy against infection (intercept), means: 0.739, sd 0.187 Vaccine efficacy in case of symptomatic infection (interce…	South Africa	South Africa	upper middle income	No	R	github.com/amath-idm/post-omicron	No	Days	No	1	No	2	90 days	Effectiveness is a function of: 1) time 2) prior immunity	No	Yes	Both of them	Yes (Does not indicate which ones)	12-34 years old 35-49 years old 50-59 years old 60 years old or older	Yes	No	Yes	Symptomatic and asymptomatic tests Isolation contact tracing Quarantine Physical distancing Hygiene measures	No	No information	No	Hospitalized Dead
Colomer M, Margalida A, Alòs F, Oliva-Vidal P, Vilella A, Fraile L	2021	Modeling the SARS-CoV-2 outbreak: assessing the usefulness of protective measures to reduce the pandemic at population level	Elsevier	new bioinspired computational model was developed for the SARS-CoV-2 pandemic using the available epidemiological information, high-resolution population density data, travel patterns, and the average number of contacts between people. The effectiveness of control measures such as contact reduction measures, closure of communities (lockdown), protective measures (social distancing, face mask wear…	COVID-19 Vaccination Pandemic management Pandemic control measures Population dynamics P system model	10.1016/j.scitotenv.2021.147816	English	agent-based model	Number of environments Cell membrane structure contained in each environment Initial configuration Rules of evolution	Mean duration of virus incubation (days), 5.1±10%; Lauer et al., 2020, He et al., 2020, Holshue et al., 2020 Mean duration of virus transmissibility (days), 14±10%; Holshue et al., 2020, Chen et al., 2020; Hellewell et al., 2020, Anderson et al., 2020, Bi et al., 2020 Mean time to recovery from illness (days), 21±10%; Lauer et al., 2020, He et al., 2020, Holshue et al., 2020 Probability that a pe…	Spain	Spain	High rent	No	R	Not available	No	Days	No	1	No	1	No information	General: 25%, 50%, 75%	No	Yes	Replica	No information	0-2 years 3-5 years 5-11 years 12-17 years 18-25 years 26-60 years 61-70 years 71-80 years 80 years or more	No	No	Yes	Quarantines Social distancing Use of masks Hand hygiene	No	No information	No	Hospitalized Dead
Colosi E, Bassignana G, Barrat A, Lina B, Vanhems P, Bielicki J, Colizza V	2022	Minimizing school disruption under high incidence conditions due to the Omicron variant in early 2022	medRxiv	As record cases due to the Omicron variant are currently registered in Europe, schools remain a vulnerable setting suffering large disruption. Extending previous modeling of SARS-CoV-2 transmission in schools in France, we estimate that at high incidence rates reactive screening protocols (as currently applied in France) require comparable test resources as weekly screening (as currently applied …	No information	10.1101/2022.02.04.22270473	English	agent-based model	Susceptible Exposed Infected presymptomatic Recovered	Relative susceptibility of infection: 50% primary 75% secondary Probability of subclinical infection: 0.8 students 0.5 teachers Transmissibility by contact: section 4 and 5 appendix Relative transmissibility in subclinical stages: 55% Relative transmissibility in children: 63% Probability of detection: 0.3 primary 0.5 secondary Insulation duration: 7 days Adhesion: 10%, 50%, 75%, 100%	schools	France	High rent	Yes	No information	Not available	No	Days	No	1	No	2	No information	No information, against infection (omicron variant, after 3 months of the second dose): 50% No information, against infection (omicron variant, 4 weeks booster): 70% Pfizer, general: 60%	No	No	projects	Omicron (B.1.1.529)	10-19 years 20-59 years	No	No	No	No information	No	No information	No	recovered
Colosi E, Bassignana G, Contreras D, Poirier C, Boëlle P, Cauchemez S, Yazdanpanah Y, Lina B, Fontanet A, Barrat A, Colizza V	2022	Screening and vaccination against COVID-19 to minimize school closure: a modeling study	Science Direct	Background: Schools were closed extensively in 2020–21 to counter SARS-CoV-2 spread, impacting students' education and wellbeing. With highly contagious variants expanding in Europe, safe options to keep schools open are urgently needed. By estimating school-specific transmissibility, our study evaluates costs and benefits of different protocols for SARS-CoV-2 control at school. Methods: We devel…	No information	10.1016/S1473-3099(22)00138-4	English	agent-based model	Does not apply	Relative susceptibility to infection compared to adults, 50% for elementary students 75% for high school students; [6.8] Probability of subclinical infection, 0.8 for students, 0.5 for teachers; [9.13] Contact transmissibility per unit of time, sections 4 and 5.; estimated Relative transmissibility in prodromal and subclinical stages, 55%; [1.4] Relative communicability in children, 63%; [14] Pro…	Primary and secondary school	France	High rent	Yes	R	Not available	No	Days	No	1	No	2	No information	No information, against infection (adults): 70% No information, against symptomatic infection (adults): 70% No information, against transmission (adults): 24% No information, against infection (adolescents): 88% No information, against infection symptomatic (adolescents): 93% No information, against transmission (adolescents): 50% No information, against infection (children): 91% No information, …	No	Yes	Replica	Alpha (B.1.1.7) Delta (B.1.617.2)	3-5 years 6-11 years 12-15 years 16-18 years	No	No	Yes	Quarantine Periodic testing of the entire school	No	No information	No	infected
Contreras D, Colosi E, Bassignana G, Colizza V, Barrat A	2022	Impact of the representation of contact data on the evaluation of interventions in infectious diseases simulations	medRxiv	Computational models offer a unique setting to test strategies to mitigate infectious diseases' spread, providing useful insights to applied public health. To be actionable, models need to be informed by data, which can be available at different levels of detail. While high resolution data describing contacts between individuals are increasingly available, data gathering remains challenging, espe…	No information	10.1101/2022.02.28.22271600	English	agent-based model	Susceptible Exposed Presymptomatic Subclinical Infected Clinical Infected Recovered	Time from exposure to presymptomatic: 4 days Time to presymptomatic phase: 1.8 days Probability of clinical infection: 0.5 Time of infection: 5 days Susceptibility reduction: children 50% adolescents 25% Relative infectivity against adults: children 27% adolescents 0% Basic number playback: 1.5	Office Hospital Primary School Secondary School	France	High rent	Yes	No information	Not available	No	Months	No	1	No	No information	No information	Without information, reduces infectiousness: 50% Without information, reduces susceptibility: 85% Without information, reduces clinical infection: 93%	No	No	projects	No information	Children Adolescents Adults	No	No	No	Regular tests Telecommuting Class quarantine Reactive tests	No	No information	No	recovered
Contreras S, Dehning J, Mohr S, Bauer S, Spitzner F, Priesemann V	2021	Low case numbers enable long-term stable pandemic control without lockdowns	ScienceAdvances	The traditional long-term solutions for epidemic control involve eradication or population immunity. Here, we analytically derive the existence of a third viable solution: a stable equilibrium at low case numbers, where test-trace-and-isolate policies partially compensate for local spreading events, and only moderate restrictions remain necessary. In this equilibrium, daily cases stabilize around…	No information	10.1126/sciadv.abg2243	English	Compartmental SEIR model	Susceptible Exposed isolated Exposed Infected isolated Infected Recovered	Ratio of new asymptomatic infections: 0.32 Clearance rate: 0.10/day Basic reproduction number: 3.3 Registered contacts (quarantine): 0.075 Lost contacts (quarantine): 0.05 Symptomatic testing rate: 0.25/day Random testing rate: 0/day Tracing efficiency: 0.66 Contact tracing delay: 2 days External flow: 1/cases day Infection exposure rate: 0.25/day Phase transition duration: 1 week Isolation durat…	Germany Portugal Switzerland Italy Belgium Poland Greece	Germany Portugal Switzerland Italy Belgium Poland Greece	High rent	Yes	MATLAB	github.com/Priesemann-Group/covid19_metastability	covid19-metastability.ds.mpg.de/	Days	No	1	No	No information	No information	Moderna, Pfizer, against transmission (alpha variant): 80% No information, general (other variants): 40%	No	No	projects	No information	No information	No	No	No	Trace by test Isolation	No	No information	No	Recovered Dead
Contreras S, Donges P, Wagner J, Bauer S, Mohr S, Iftekhar E, Kretzschmar M, Maes M, Nagel K, Valdez A, Priesemann V	2021	The winter dilemma	arXiv	With winter coming in the northern hemisphere, disadvantageous seasonality of SARSCoV-2 requires high immunity levels in the population or increasing non-pharmaceutical interventions (NPIs), compared to summer. Otherwise intensive care units (ICUs) might fill up. However, compliance with mandatory NPIs, vaccine uptake, and individual protective measures depend on individuals' opinions and behavio…	No information	10.48550/arXiv.2110.01554	English	Compartmental SEIR model	Susceptible Vaccinated Exposed Infected Hospitalized Recovered Vaccinated	Basic reproduction number ,5,0 ; [1, 12, 13] Rep number related to NPI (gross) ,{2.0, 3.5, 5.0}; [1, 12, 13] Vaccine efficacy against transmission 0.75; [14-17] Observed vaccine efficacy against severe disease, 0.95; [17-20] Vaccine efficacy against severe disease, 0.8; Equation 22 Relative virulence of vaccinated individuals with respect to non-vaccinated individuals, 0.5; [21, 22] ICU capacity …	USA	USA	High rent	Yes	python	github.com/Priesemann-Group/covid19_winter_dilemma	No	Days	No	1	No	1	No information	No information, against transmission: 75% No information, against severe (observed) disease: 95% No information, against severe disease: 80%	No	Yes	Replica	No information	Yes, it is not specified which	No	No	No	No information	No	No information	No	Hospitalized in ICU Dead
Cook T, Roberts J	2021	Impact of vaccination by priority group on UK deaths, hospital admissions and intensive care admissions from COVID-19	Association of Anesthetists	National (and global) vaccination provides an opportunity to control the COVID-19 pandemic, which diseases suppression by societal lockdown and individual behavioral changes will not. We modeled how vaccination through the UK's vaccine priority groups impacts deaths, hospital and ICU admissions from COVID-19. We used the UK COVID-19 vaccines delivery plan and publicly available data to estimate U…	No information	10.1111/anae.15442	English	Analytical model	Does not apply	Time to vaccine effectiveness (days) (Hospital admission), 14; [26] Time from infection to event (days) (ICU admission), 10; [ 26 ] Delay in notification (days) (Deceased), 2; [ 26 ] Time to Vaccine Effectiveness (days) (Hospital Admission), 14; [26] Time from infection to event (days) (ICU admission), 13; [ 26 ] Delay in notification (days) (Deceased), 2; [ 26 ] Time to Vaccine Effectiveness (da…	United Kingdom	United Kingdom	High rent	Yes	Microsoft Excel	Not available	No	Days	Yes	1	No	1	No information	Without information, against hospitalization: 100% (90%) Without information, against ICU admission: 100% (90%) Without information, against death: 100% (90%)	No	No	Replica	No information	18-49 years old 50-59 years old 60-69 years old 70-79 years old 80 years old or older	No	No	No	No information	Yes	No information	No	Hospitalized Deaths Hospitalized in ICU
Coudeville L, Jollivet O, Mahé C, Chaves S, Gomez G	2021	Potential impact of introducing vaccines against COVID-19 under supply and uptake constraints in France: a modeling study	PLoS One	Background: The accelerated vaccine development in response to the COVID-19 pandemic should lead to a vaccine being available early 2021, albeit in limited supply and possibly without full vaccine acceptance. We assessed the short-term impact of a COVID-19 immunization program with varying constraints on population health and non-pharmaceutical interventions (NPIs) needs. Methods: A SARS-CoV-2 tr…	No information	10.1371/journal.places.0250797	English	Compartmental SEIR model	Susceptible Exposed Asymptomatic infected Mildly symptomatic infected Recovered Susceptible after decline in natural immunity Exposed after decline in natural immunity Protected against infection by vaccination Partially protected by vaccination and still susceptible to infection Exposed having been previously vaccinated at least once Dead	Rate at which exposed cases become infectious, ;: Rate of recovery of the infectious, ;: Rate of decline in natural immunity,;: Age-specific probability of developing mild or severe asymptomatic infection in susceptible individuals, ;: Specific probability at age of developing mild or severe asymptomatic infection after reinfection,;: Age-specific probability of developing mild or severe asymptom…	France	France	High rent	Yes	R	gitlab.com/SPMEGModels/covid-model	No	Days	Yes	2	Yes	No information	No information	Vaccine 1 (no information), against infection with symptoms: 70% Vaccine 2 (no information), against severity of symptomatic disease: 70%	No	Yes	Both of them	No information	0-19 years old 20-29 years old 30-39 years old 40-49 years old 50-59 years old 60-69 years old 70-79 years old 80 years old or more	No	No	No	Social distancing Curfew Isolation Contact tracing	Yes	No information	No	Hospitalized Recovered Dead
Cruz E, Maciel J, Clozato C, Serpa M, Navaux P, Meneses E, Abdalah M, Diener M	2021	Simulation-based evaluation of school reopening strategies during COVID-19: a case study of São Paulo, Brazil	Epidemiology and Infection	During the coronavirus disease 2019 (COVID-19) pandemic, many countries opted for strict public health measures, including closing schools. After some time, they have started relaxing some of those restrictions. To avoid overwhelming health systems, predictions for the number of new COVID-19 cases need to be considered when choosing a school reopening strategy. Using a computer simulation based o…	Coronavirus COVID-19 Epidemics Epidemiology Mathematical modeling	10.1017/S0950268821001059	English	Compartmental SEIR model	Susceptible Infected Immune Dead Incubating Infected not reported Infected presymptomatic Mildly infected Severely infected Critically infected	Cycle length, 1 day; Own contribution Basic rate of reproduction, 3.0; Own contribution Presymptomatic time, 1 day; Own contribution Time during which unreported people with mild symptoms are contagious, 4 days; Own contribution Incubation time, mean 4.6 days; Own contribution Time from symptoms to hospitalization, 5 days; Own contribution Days in ICU for critical patients, mean of 15 days; Own c…	Sao Paulo	Brazil	upper middle income	Yes	C++	github.com/ehmcruz/corona	No	Days	No	1	No	1	No information	No information, general: 80%	No	No	Both of them	No information	0-10 years 10-20 years 20-30 years 30-40 years 40-50 years 50-60 years 60-70 years 70-80 years 80-90 years 90 years or more	No	No	No	Handwashing Use of masks Isolation	Yes	No information	No	Infected Dead
Cuesta-Lazaro C, Quera-Bofarull A, Aylett-Bullock J, Lawrence B, Fong K, Icaza-Lizaola M, Sedgewick A, Truong H, Vernon I, Williams J, Pagel C, Krauss F	2021	Vaccinations or non-pharmaceutical interventions: safe reopening of schools in England	medRxiv	With high levels of the Delta variant of COVID-19 circulating in England during September 2021, schools are set to reopen with few school-based non-pharmaceutical interventions (NPIs). In this paper, we present simulation results obtained from the individual-based model, June, for English school opening after a prior vaccination campaign using an optimistic set of assumptions about vaccine effica…	No information	10.1101/2021.09.07.21263223	English	agent-based model	Does not apply	Age threshold of vaccinated children 0, 12, 16; estimate Reduction in intensity of contact in all schools 0.2, 0.4, 0.6, 1.0; estimate School quarantine True; estimate Vaccination rates of children 20%, 40%, 60%; estimate Reduction of contact intensity in secondary school 0.2, 0.4, 0.6, 1.0; delta infectivity estimate (1.5-2.8); Susceptibility estimate of previously infected (0.05-0.5); estimate …	schools	England	High rent	No	No information	Not available	No	Days	No	2	Yes	1	No information	Pfizer, against infection: 82.5% Pfizer, against symptoms: 95% AstraZeneca, against infection: 70% AstraZeneca, against symptoms: 90%	No	Yes	Replica	Delta (B.1.617.2) Alpha (B.1.1.7)	0-6 years 6-12 years 12-18 years 18-2 years 24-30 years 30-36 years 36-42 years 42-48 years 48-54 years 54-60 years 60-66 years 66-72 years 72- 78 years 78-84 years 84-90 years 90-96 years	Yes	No	Yes	Social distancing	Yes	No information	No	Hospitalized Dead
Dagpunar J, Wu C.	2021	A prototype vaccination model for endemic COVID-19 under waning immunity and imperfect vaccine take-up	medRxiv	In this paper, for an infectious disease such as Covid-19, we present a SIR model which examines the impact of waning immunity, vaccination rates, vaccine efficacy, and the proportion of the susceptible population who aspire to be vaccinated. Under an assumed constant control reproduction number, we provide simple conditions for the disease to be eliminated, and conversely for it to exhibit the m…	No information	10.1101/2021.11.06.21266002	English	Compartmental SIR model	Susceptible and will not be vaccinated Susceptible and will be vaccinated Infected Vaccinated without loss of immunity Recovered Dead	Non-COVID death rate per capita, 0; Own contribution Birth rate of the Active Population, ;: Prob(vaccination at birth), 0; Own contribution Prob(a susceptible aspires to vaccination given not vaccinated at birth), which is assumed to be independent of age, 0.65; Own contribution Rate of decrease in immunity against infection only, 0.0027; Own contribution Decreasing immunity rate only against va…	United Kingdom	United Kingdom	High rent	Yes	No information	Not available	No	Days	No	1	No	1	No information	Based on AstraZeneca, Pfizer, against infection (delta variant): 65% and 80%	No	No	projects	Delta (B.1.617.2)	No information	No	No	No	Work at home Use of masks Improved ventilation Improved tracking and isolation methods	No	No information	No	Recovered Dead
Darapaneni N, Dhua S, Khare N, Ayush K, Karthikeyan N, Ghodke S, Rajput A, Beurik S, Paduri A	2021	Forecasting vaccination drive in India for Herd immunity using SIR and prophet model	2021 IEEE World AI IoT Congress (AIIOT)	This paper aims to study the COVID-19 vaccination drive in India to forecast the time, it will take to vaccinate the minimum number of population for achieving herd immunity. As per the government data on 25th March, 2021, a total of 5,55,04,440 doses have been administered as first dose and 85,02,968 as the second dose, which is just a mere fraction of the total population of India which stands …	COVID-19 Forecasting SIR model Herd Immunity Time Series Analysis Prophet model	10.1109/AIIoT52608.2021.9454186	English	Compartmental SIR model Prophet model	Susceptible Infected Removed (recovered or killed)	Transmission rate, 0.1089 ; Estimated Recovery Rate, 0.0706; estimated Estimated reproduction rate Prophet, 1,037; estimated value with Prophet as of March 25, 2021	India	India	Lower median income	Yes	No information	Not available	No	Days	No	1	No	2	28-45 days between doses following data from India	No information, general: 81%	No	No	Replica	No information	No information	No	No	No	Quarantine Isolation	No	No information	No	Recovered Dead
David J, Bragazzi N, Scarabel F, McCarthy Z, Wu J	2022	Non-pharmaceutical intervention levels to reduce the COVID-19 attack ratio among children	Royal Society Open Science	The attack ratio in a subpopulation is defined as the total number of infections over the total number of individuals in this subpopulation. Using a methodology based on an age-stratified transmission dynamics model, we estimated the attack ratio of COVID-19 among children (individuals 0–11 years) when a large proportion of individuals eligible for vaccination (age 12 and above) are vaccinated to…	COVID-19 attack ratio Public health and social measures Vaccination Age-related heterogeneity Disease control	10.1098/rsos.211863	English	Compartmental SEIR model	Susceptible Exposed Infected asymptomatic Infected symptomatic Recovered	Susceptibility: Relative to reproduction number 2.5 Relative infectivity: no information Latency period: no information Ratio exposed to symptomatic: 0.7 Shedding rate: 1/7 Contact matrix: Section 2.3 Vaccine coverage: Ontario 70.5% Canada 70.39%	Ontario	Canada	High rent	Yes	MATLAB	doi.org/1No.5281/zenodo.636No558	No	Days	No	1	No	1 2	No information	Pfizer, first and second dose (delta): 57% and 80%	No	No	projects	Delta (B.1.617.2)	0-11 years 12 years or more	No	No	No	Isolation	No	No information	No	recovered
Davies N, Abbott S, Barnard R, Jarvis C, Kucharski A, Munday J, Pearson C, Russell T, Tully D, Washburne A, Wenseleers T, Gimma A, Waites W, Wong K, van Zandvoort K, Silverman J, Diaz -Ordaz K, Keogh R, Eggo R, Funk S, Jit M, Atkins K, Edmunds W	2021	Estimated transmissibility and impact of SARS-CoV-2 lineage B.1.1.7 in England	Science	A severe acute respiratory syndrome coronavirus 2 (SARS-CoV-2) variant, VOC 202012/01 (lineage B.1.1.7), emerged in southeast England in September 2020 and is rapidly spreading toward fixation. Using a variety of statistical and dynamic modeling approaches, we estimate that this variant has a 43 to 90% (range of 95% credible intervals, 38 to 130%) higher reproduction number than preexisting varia…	No information	10.1126/science.abg3055	English	Compartmental SEIR model	Susceptible Exposed Latent Infectious preclinically Clinically infectious Subclinically infectious Recovered Vaccinated Exposed variant 2 Latent variant 2 Preclinically infected variant 2 Clinically infected variant 2 Subclinically infected variant 2 Recovered variant 2 Vaccinated variant 2	Epidemic start date in days after January 1, 2020, ~uniform(0, 60); Own contribution Basic susceptibility to infection, ~normal(0.09, 0.02); Own contribution Mean delay in days from the start of the infectious period to death, ~normal(15, 2); Own contribution Mean delay in days from the start of the Infectious Period to hospital admission, ~normal(7.5, 1); Own contribution Mean delay in days from…	United Kingdom	United Kingdom	High rent	Yes	R	github.com/nicholasdavies/newcovid	No	Days	No	1	No	1	No information	Without information, against infection: 60% Without information, against disease: 95%	No	No	Both of them	Alpha (B.1.1.7) Others, however it does not indicate which	0-9 years 10: 19 years 20-29 years 30-39 years 40-49 years 50-59 years 60-69 years 70-79 years 80 years or more	No	No	Yes	Quarantine Closure of schools	No	No information	No	Recovered Dead Hospitalized Occupancy of hospital beds Occupancy of ICU beds
De Cellès M, Wong A, Guevara L, Rouhani P	2022	Immunological heterogeneity reports estimation of the durability of COVID-19 vaccine protection	Journal of the Royal Society Interface	Deciphering the properties of vaccines against an emerging pathogen is essential for optimizing immunization strategies. Early after vaccine roll-out, however, uncertainties about vaccine immunity raise the question of how much time is needed to estimate these properties, particularly the durability of vaccine protection. Here we designed a simulation study, based on a generic transmission model …	COVID-19 Vaccine protection Simulation study Vaccine immunity	10.1098/rsif.2022.0070	English	Compartmental SEIR model	Susceptible Exposed Infected Recovered	Average latency period: 3 days Average infectious period: 5 days Subclinical relative infectivity: 0.5 Initial reproduction number: 1.1 Initial transmission coefficient: 0.045 Initial fraction exposed and infected: 10^{-4} Initial fraction recovered: 0.1 Probability of clinical infections: 0.5 Probability of subclinical: 0 Reporting overdispersion: 0.04 Vaccination rate: 60% Median duration of va…	Germany	Germany	High rent	Yes	R	transfer. mpiib-berlin.mpg.de/s/xnMr3dHDcHmTMaC	No	Days	No	1	No	No information	No information	Pfizer, Moderna, against clinical infection: 95% Pfizer, Moderna, against subclinical infection: 90%	No	No	projects	No information	0-9 years old 10-19 years old 20-29 years old 30-39 years old 40-49 years old 50-59 years old 60-69 years old 70 years old or older	No	No	No	No information	No	No information	No	recovered
De La Sen M, Alonso-Quesada S, Ibeas A, Nistal R	2021	On a discrete SEIR epidemic model with two-doses delayed feedback vaccination control on the susceptible	Vaccines	new discrete susceptible-exposed-infectious-recovered (SEIR) epidemic model is presented subject to a feedback vaccination effort involving two doses. Both vaccination doses, which are subject to a non-necessarily identical effectiveness, are administered by respecting a certain mutual delay interval, and their immunity effect is registered after a certain delay since the second dose. The delays …	Discrete epidemic model Delayed feedback vaccination control Vaccination doses COVID-19 pandemic	10.3390/vaccines9040398	English	Compartmental SEIR model	Susceptible Exposed Infected Recovered	Natural Recruitment Rate: 1 Infected Transmission Rate: 0.2 Exposed Transmission Rate: 0.2/1.3 Mean Incubation Rate: 1/6 Mean Recovery Rate: 0.04 Initial Susceptible: 0.9999 Initial Exposed: 0.0001 Initial Infected: 0 Initial Recovered : 0	Italy	Italy	High rent	Yes	No information	Not available	No	Days	No	1	No	1 2	14 days	No information, first and second dose: 66% and 96%	No	No	projects	No information	No information	No	No	No	No information	No	No information	No	recovered
De La Sen M, Ibeas A, Garrido A	2021	On a new SEIRDE o I o epidemic model eventually initiated from outside with delayed re-susceptibility and vaccination and treatment feedback controls	IOP Publishing	This paper studies a new extended SEIR (susceptible-exposed-infectious recovered) epidemic model which incorporates the contribution of infective contagions to the resident population from infective exposed and infectious outsiders as well as eventual delayed re-susceptibility by partial loss of immunity. It is referred to as a since the dead individuals caused by the disease are defined as a new…	Epidemic model SEIR epidemic model SEIRDEoIo epidemic model Non-resident infectious Equilibrium points COVID-19 Epidemic model	10.1088/1402-4896/ac018c	English	Compartmental SEIR model	Susceptible Exposed Infected Recovered Dead	Birth rate, 1/81; [26, 28] Natural mortality rate, 1/81; [26, 28] Latent or exposure rate, 1/5.1; [26, 28] Recovery rate, 1/18.8; [26, 28] Disease mortality rate by age group, 0.0355; [ 26 , 28 ] Immune period of infection after which reinfection is possible, ; [26, 28] Latent-to-infectious rate, 1/1.5; adjusted Rate at which latent individuals leave, taking into account the population pyramid in…	Spain	Spain	High rent	Yes	No information	Not available	No	Days	No	1	No	1	No information	There is no detail of the value	No	Yes	Replica	No information	0-9 years old 10-19 years old 20-29 years old 30-39 years old 40-49 years old 50-59 years old 60-69 years old 70-79 years old 80-89 years old 90 years old or older	No	No	No	No information	No	No information	Yes	dead
De Leon U, Avila-Vales E, Huang K	2022	Modeling COVID-19 dynamic using a two-strain model with vaccination	Chaos, Solitons & Fractals	Multiple strains of the SARS-CoV-2 have arisen and jointly influence the trajectory of the coronavirus disease (COVID-19) pandemic. However, current models rarely account for this multi-strain dynamics and their different transmission rate and response to vaccines. We propose a new mathematical model that accounts for two virus variants and the deployment of a vaccination program. To demonstrate …	No information	10.1016/j.chaos.2022.111927	English	Compartmental SEIR model	Susceptible Vaccinated Exposed Infected Infected Asymptomatic Recovered Dead	Fraction of individuals failing vaccine: 0.0862 Infection rate: Original 0.2, alpha 0.3, delta 0.5 Asymptomatic rate: Original 0.033, alpha 0.0495, delta 0.08 Latency period: Original 0.25, alpha 0.25, delta 0.25 Recovery rate: Original 0.037, alpha 0.037, delta 0.03 Unvaccinated death rate: Original 1.8256e^{-4}, alpha 1.8256e^{-4}, delta 1.8256e^{-4} Proportion asymptomatic: Original 0.12, alph…	USA	USA	High rent	Yes	MATLAB	github.com/UgoAvila/Two-Strain-Covid-19-Mathematical-Model-in-the-US	No	Days	No	1	No	2	No information	Pfizer, symptomatic prevention (COVID-19): 91.3% Pfizer, general (alpha variant): 89% Pfizer, general (delta variant): 51.9%	No	No	projects	Alpha (B.1.1.7) Delta (B.1.617.2)	No information	No	No	No	Yes, it is not specified which	No	No information	No	Recovered Dead
De Lima P, Lempert R, Vardavas R, Baker L, Ringel J, Rutter C, Ozik J, Collier N	2021	Reopening California: seeking robust, non-dominated COVID-19 exit strategies	PLoS One	The COVID-19 pandemic required significant public health interventions from local governments. Although nonpharmaceutical interventions were often implemented as decision rules, few studies evaluated the robustness of those reopening plans under a wide range of uncertainties. This paper uses the Robust Decision Making approach to stress-test 78 alternative reopening strategies, using California a…	No information	10.1371/journal.places.0259166	English	compartmental model	Susceptible Exposed Asymptomatic infected Presymptomatic infected Infected with mild symptoms Infected with severe symptoms Hospitalized Hospitalized in ICU Dead	Proportion of asymptomatic infections, 0.25 [0.15, 0.5]; [11-14] Proportion of symptomatic infections that are serious (requiring hospitalization), 0.05 [0.03, 0.07]; [2] Proportion of severe cases that are critical (requiring ICU admission), 0.32 [0.26, 0.38]; [14,15] Baseline proportion of critical cases ending in death, 0.75 [0.7, 0.8]; [15-17] Magnitude of the seasonal effect when it is at it…	California	USA	High rent	Yes	R	github.com/RANDCorporation/covid-19-reopening-california	No	Days	No	1	No	2	No information	Pfizer, Moderna, overall: 95%	No	No	Replica	No information	No information	No	No	No	Close schools Close bars Close restaurants Ban large events Close non-essential businesses Quarantines	No	No information	No	Hospitalized Deaths Hospitalized in ICU
De Visscher A, Sutton B, Sutton T	2021	Second-wave dynamics of COVID-19: impact of behavioral changes, immunity loss, new strains, and vaccination	Research Square	An epidemiological model for COVID-19 developed earlier was extended to determine the effects of behavioral changes, immunity loss, and vaccination on second and subsequent wave dynamics of the pandemic. A variant model that distinguishes four demographic groups with different infection rates and mortality rates was developed to test the hypothesis that behavioral divergence between groups can ex…	SARS-CoV-2 Herd Immunity Social Distancing Mutations Variants NPI	10.21203/rs.3.rs-195879/v1	English	Epidemiological model	Susceptible Infected Mildly infected Seriously infected People with improvement of the infection (according to variant) Dead Vaccinated Recovered	Original variant infection rate; British variant infection rate, 0.39day^-1; Total population, 67.8 million; assumed for UK Parameter rate at which uninfected become infected, (0.39 day^-1); assumed for UK Rate parameter at which uninfected become infected, (0.39 day^-1); assumed for UK Rate parameter at which uninfected become infected, (0.39 day^-1)/2; assumed for UK Rate parameter at which uni…	United Kingdom	United Kingdom	High rent	Yes	No information	Not available	No	Days	No	1	No	1	No information	No information, general (first month): 70% No information, general (after the first month): 95%	No	Yes	Both of them	Original variant Alpha variant Others, however it does not indicate which ones	Active Middle-aged Elderly Individuals going to school	No	No	No	Yes, it is not specified which	No	No information	No	Dead Recovered
Debrabant K, Grønbæk L, Kronborg C	2021	The cost-effectiveness of a COVID-19 vaccine in a Danish context	SSRN	Vaccines against COVID-19 are under development. As a scarce resource, the health authorities have to decide how to prioritize the vaccine in the target population. The aim of this paper is to explore the cost-effectiveness of a COVID-19 vaccine and to analyze how the vaccine price, and the cost of administering it, influence its cost-effectiveness. We consider an epidemiological model developed …	Cost-effectiveness analysis COVID-19 vaccine	10.2139/ssrn.3773381	English	Compartmental SEIR model	Susceptible Exposed Infected who recovered at home Hospitalized in recovery Hospitalized in need of intensive care People in intensive care who will recover People in intensive care who will die Dead in hospital	Appendix A Parameters and initial values used in the SEIR model. Table A1 Parameters used for bootstrapping: 1/γ^{EI}_{i}, Range i=1 (<60 years), Range i=2 (>=60 years): 4-6 days 1/γ^{ IR}_{i}, Range i=1 (<60 years), Range i=2 (>=60 years): 4-6 days 1/γ^{IH}_{i}, Range i=1 (< 60 years), Range i=2 (>=60 years): 6-10 days, 5-9 days 1/γ^{CR}_{i}, Range i=1 (<60 years), Range i=2 (>=60 years): 0.5-2.…	Denmark	Denmark	High rent	Yes	MATLAB	Not available	No	Days	No	1	No	1	No information	No information, general: 100%	No	No	Replica	No information	Under 60 years 60 years or older	No	No	No	No information	No	No information	No	Hospitalized Hospitalized requiring ICU Hospitalized in ICU Dead
De-Leon H, Aran D	2021	What pushed Israel out of herd immunity? Modeling COVID-19 spread of Delta and waning immunity	medRxiv	Following a successful vaccination campaign at the beginning of 2021 in Israel, where approximately 60% of the population were vaccinated with an mRNA BNT162b2 vaccine, it seemed that Israel had crossed the herd immunity threshold (HIT). Nonetheless, Israel has seen a steady rise in COVID-19 morbidity since June 2021, reaching over 1,000 cases per million by August. This outbreak is attributed to…	No information	10.1101/2021.09.12.21263451	English	Monte-Carlo diffusive model	Does not apply	No information	Israel	Israel	High rent	No	R	github.com/dviraran/covid_analyses/tree/master/delta	datadashboard.health.gov.il/COVID-19/general	Days	No	1	No	1	No information	No information, general: 20% - 50%	No	No	Replica	Delta (B.1.617.2) Alpha (B.1.1.7)	Under 60 years 60 years or older	No	No	No	No information	No	No information	No	hospitalized
Demongeot J, Griette Q, Magal P, Webb G	2022	Modeling vaccine efficacy for COVID-19 outbreak in New York city	biology	In this article we study the efficacy of vaccination in epidemiological reconstructions of COVID-19 epidemics from reported cases data. Given an epidemiological model, we developed in previous studies a method that allowed the computation of an instantaneous transmission rate that produced an exact fit of reported cases data of the COVID-19 outbreak. In this article, we improve the method by inco…	Vaccine efficacy Coronavirus Reported and unreported cases Parameters identification Epidemic model	10.3390/biology11030345	English	Compartmental SEIUR model	Susceptible Exposed Infected Reported Unreported Immunized or Dead	Number of susceptible individuals at time zero, 8419 × 10^6; United States census bureau (32) Number of individuals exposed at time zero, ; calculated Number of asymptomatic infectious individuals at time zero, ; calculated Number of unreported symptomatic infectious at time zero, 0; Fixed Transmission rate, ; calculated Fraction of declared symptomatic infectious, 0.8; Fixed Fraction of unreport…	New York	USA	High rent	Yes	No information	Not available	No	Days	No	1	No	1	No information	No information, general: 0%, 25%, 50%, 75%, 100%	No	No	Replica	No information	No information	No	No	No	No information	No	No information	No	Dead Immunized
DeWitt M	2021	Rapid impact analysis of B 1.1.7 variant on the spread of SARS-CoV-2 in North Carolina	medRxiv	Background: Several cases of the B1.1.7 variant of the SARS-CoV-2 virus were identified in North Carolina first on January 23, 2021 in Mecklenburg County and later in Guilford County on January 28, 2021.[1,2] This variant has been associated with higher levels of transmissibility.[3–6] This study examines the potential impact of increased transmissibility as the B1.1.7 variant becomes more predom…	No information	10.1101/2021.02.07.21251291	English	compartmental model	Susceptible Exposed Infected Recovered Vaccinated	Import Date, (Guilford County 2021-01-28: North Carolina 2021-01-23);: Reproduction Number, (Guilford County 0.97(0.88-1.03) : North Carolina 0 .96(0.89-1.02));: Population, (Guilford County 545348 : North Carolina 10630691);: Susceptible, (Guilford County 454109 : North Carolina 8626950);: Exposed, (Guilford County 1964: North Carolina 31944);: Infected, (Guilford County 3928 : North Carolina 63…	North CarolinaGuilford	USA	High rent	Yes	R	github.com/conedatascience/sgtf-nc	No	Days	No	1	No	No information	No information	No information, general: 95%	No	Yes	Replica	Alpha (B.1.1.7)	No information	No	No	No	No information	No	No information	No	Reproductive number Percentage of cases with variant B1.1.7
Di Domenico L, Pullano G, Sabbatini C, Levy-Bruhl D, Colizza V	2021	Impact of January 2021 curfew measures on SARS-CoV-2 B.1.1.7 circulation in France	medRxiv	Facing B.1.1.7 variant, social distancing was strengthened in France in January 2021. Using a 2-strain mathematical model calibrated on genomic surveillance, we estimated that curfew measures allowed hospitalizations to plateau, by decreasing transmission of the historical strain while B. 1.1.7 continued to grow. School holidays appear to have further slowed down progression in February. Without …	No information	10.1101/2021.02.14.21251708	English	Compartmental SEIR model	Susceptible Exposed Presymptomatic infected Asymptomatic infected Symptomatic infected Mildly infected Severely infected Hospitalized Recovered	Incubation Period: 5.2 days Duration of Presymptomatic Period: 1.5 days Probability of being asymptomatic: 0.4 Probability of symptomatic to paucisymptomatic: 1 children, adolescents, 0.2 adults, older Probability of symptomatic to mild: 0 children, adolescents, 0.7704 adults, 0.546 older Probability of symptomatic to severe: 0 children, adolescents, 0.0296 adults, 0.254 older Generation time: 6.…	hospitals	France	High rent	Yes	python	github.com/EPIcx-lab/COVID-19/tree/master/Underdetection_France.	No	Days	No	1	No	2	No information	Pfizer, against susceptibility: 75% Modern, against transmission: 65% No information, against symptoms: 40% - 80%	No	No	projects	Delta (B.1.617.2)	0-10 years 11-18 years 19-64 years 65 years or older	No	No	No	Yes, it is not specified which	No	No information	No	Recovered Hospitalized
Di Domenico L, Sabbatini C, Boëlle P, Poletto C, Crépey P, Paireau J, Cauchemez S, Beck F, Noel H, Lévy-Bruhl D, Colizza V	2021	Adherence and sustainability of interventions informing optimal control against the COVID-19 pandemic	Communications Medicine	Background: After one year of stop-and-go COVID-19 mitigation, in the spring of 2021 European countries still experienced sustained viral circulation due to the Alpha variant. As the prospect of entering a new pandemic phase through vaccination was drawing closer, a key challenge remained on how to balance the efficacy of long-lasting interventions and their impact on the quality of life. Methods…	No information	10.1038/s43856-021-00057-5	English	Compartmental SEIR model	Susceptible Exposed Presymptomatic infected Asymptomatic infected Symptomatic infected Mildly infected Severely infected Hospitalized Recovered	Incubation Period: 5.2 days Duration of Presymptomatic Period: 1.5 days Probability of being asymptomatic: 0.4 Probability of symptomatic to paucisymptomatic: 1 children, adolescents, 0.2 adults, older Probability of symptomatic to mild: 0 children, adolescents, 0.7704 adults, 0.546 older Probability of symptomatic to severe: 0 children, adolescents, 0.0296 adults, 0.254 older Generation time: 6.…	hospitals	France	High rent	Yes	python	github.com/EPIcx-lab/COVID-19/tree/master/Underdetection_France.	No	Days	No	1	No	2	No information	Pfizer, against infection: 75% No information, against transmission: 65% No information, against symptoms: 80%	No	No	projects	Alpha (B.1.1.7)	0-10 years 11-18 years 19-64 years 65 years or older	No	No	No	Yes, it is not specified which	No	No information	No	Recovered Hospitalized
Di Fusco M, Marczell K, Deger K, Moran M, Wiemken T, Cane A, de Boisvilliers S, Yang J, Vaghela S, Roiz J	2022	Public health impact of the Pfizer-BioNTech COVID-19 vaccine (BNT162b2) in the first year of rollout in the United States	Taylor & Francis	Background: As the body of evidence on COVID-19 and post-vaccination outcomes continues to expand, this analysis sought to evaluate the public health impact of the Pfizer-BioNTech COVID-19 Vaccine, BNT162b2, during the first year of its rollout in the US. Methods: A combined Markov decision tree model compared clinical and economic outcomes of the Pfizer-BioNTech COVID-19 Vaccine (BNT162b2) versu…	No information	10.1080/13696998.2022.2071427	English	Markov decision tree	Susceptible Infected Recovered Vaccinated with 1 dose Vaccinated with 2 doses	Population with infection-induced immunity at baseline (%), {12–17 years 16.9, 18–29 years 16.9, 30–49 years 12.3, 50–64 years 9.4, 65–74 years 6.1, 75+ years 6.1, 5– 11 years 16.3}; [29] Annual attack rate (%), {12–17 years 15.5, 18–29 years 31.9, 30–49 years 31.9, 50–64 years 24.9, 65–74 years 16.1, 75+ years 16.1, 5–11 years 15.5}; [42] Distribution of variants (%), originals: 21.6; alpha: 16.…	USA	USA	High rent	No	Microsoft Excel	Not available	No	Days	No	1	No	2	No information	Pfizer, first and second dose against infection (original variant): 61.0% and 88.0% Pfizer, first and second dose against symptomatic disease (original variant): 67.0% and 88.0% Pfizer, first and second dose against hospitalization (original variant): 82.0% and 96.0% Pfizer, first and second dose against death (original variant): 82.0% and 96.0% Pfizer, first and second dose against infection (al…	No	Yes	Replica	Alpha (B.1.1.7) Gamma (P.1) Delta (B.1.617.2) Original	12-17 years old 18-29 years old 30-49 years old 50-64 years old 65-74 years old 75 years old or older	No	No	No	No information	No	No information	No	Hospitalized Deaths Hospitalized in ICU
Diagne M, Rwezaura H, Tchoumi S, Tchuenche J	2021	A mathematical model of COVID-19 with vaccination and treatment	Computational and Mathematical Methods in Medicine	We formulate and theoretically analyze a mathematical model of COVID-19 transmission mechanism incorporating vital dynamics of the disease and two key therapeutic measures—vaccination of susceptible individuals and recovery/treatment of infected individuals. Both the disease-free and endemic equilibrium are globally asymptotically stable when the effective reproduction number R0(v) is, respective…	No information	10.1155/2021/1250129	English	Compartmental SEIR model	Susceptible Vaccinated Exposed Infected symptomatic Infected asymptomatic Hospitalized Recovered	Recruitment rate of individuals in the population (Π): 10000/(59×365); [26, 38] Proportion of recruits who are vaccinated (p): 0.0001; assumed Vaccination rate (v): 0.4; assumed Reduction in asymptomatic transmission (ωA): 0.3; [39] Increase in transmission from symptomatic (ωI): 1.8; assumed Reduction in transmission from hospitalized (ωH): 0.3; assumed Natural death rate (μ): 1/(59×365); [26, 3…	Senegal	Senegal	Lower median income	Yes	MATLAB	Not available	No	Days	No	1	No	No information	No information	No information, general: 80%	No	Yes	Replica	No information	No information	No	No	No	No information	No	No information	No	Hospitalized Recovered
Diarra M, Kebir A, Talla C, Barry A, Faye J, Louati D, Opatowski L, Diop M, White L, Loucoubar C, Miled S	2022	Non-pharmaceutical interventions and COVID-19 vaccination strategies in Senegal: a modeling study	BMJGlobal Health	Background: When vaccines against the novel COVID-19 were available in Senegal, many questions were raised. How long should non-pharmaceutical interventions (NPIs) be maintained during vaccination roll-out? What are the best vaccination strategies? Methods: In this study, we used an age-structured dynamic mathematical model. This model uses parameters based on SARS-CoV-2 virus, information on dif…	No information	10.1136/bmjgh-2021-007236	English	Compartmental SEIRS model	Susceptible Infected Asymptomatic infected Infected symptomatic Recovered and immune Hospitalized Not hospitalized due to lack of capacity Hospitalized in ICU Hospitalized and requiring ICU but placed in surgical ward Hospitalized and requiring ventilator but placed in surgical ward Hospitalized in ICU with ventilator Hospitalized in ICU requiring ventilator but without this	Number of people exposed on the start date, 2.0188478; estimate Proportion of population with partial immunity at onset date, 0;: Probability of infection by contact (0 to 0.2), 0.02416; estimate Percentage of all asymptomatic infections that are reported, 0;: Percentage of all symptomatic infections that are reported, 6;: Percentage of denied hospitalizations that are reported, 90; Taieb et al. …	Senegal	Senegal	Lower median income	Yes	R	github.com/ocelhay/how-to	comomodel.net/	Days	No	1	Yes	No information	No information	Without information, against infection: 20% Without information, against disease: 80% Without information, against disease if already infected: 75% Without information, against severe disease if already infected: 89%	No	Yes	Both of them	Delta (B.1.617.2)	0-30 years 30-40 years 40-50 years 50-60 years	No	No	No	Self-isolation in case of symptoms Screening Social distancing Handwashing Work from home School closures Protection of the elderly Travel ban Voluntary home quarantine Wearing of face masks General quarantine	No	No information	Yes	Hospitalized Hospitalized in ICU Hospitalized with ventilation
Dick D, Childs L, Feng Z, Li J, Röst G, Buckeridge D, Ogden N, Heffernan J	2021	Fall 2021 resurgence and COVID-19 seroprevalence in Canada: modeling waning and boosting COVID-19 immunity in Canada, a Canadian immunization research network study	medRxiv	There is a threat of COVID-19 resurgence in Fall 2021 in Canada. To understand the probability and severity of this threat, quantification of the level of immunity/protection of the population is required. We use an age-structured model including infection, vaccination and waning immunity to estimate the distribution of Canadian immunity to COVID-19 in the population. By late Summer 2021, coincid…	No information	10.1101/2021.08.17.21262188	English	Compartmental SEIR model	Susceptible Exposed Mildly infected Moderately infected Severely infected Vaccinated	Susceptibility of individuals: 1, 2/3 and 1/3 according to the level Infectivity of individuals: 0.08, 0.5*0.08, 0.1*0.08 Recovery rate: 1/5day, 1/10day, 1/15day Infection progress rates: no information Mortality rate due to the disease: 0, 0, 0.0001 Decrease in immunity: 1/365 days Proportion of susceptible to infected: Table S3 Vaccination rate: first: ln(1-g)/tau and second 1/(s + 14) s = 28,1…	Canada	Canada	High rent	Yes	MATLAB	Not available	No	Days	Yes	3	Yes	2	28 days 112 days	Vaccine 1 (no information), first and second dose against infection: 50% and 70% Vaccine 1 (no information), against severe disease: 75% Vaccine 2 (no information), first and second dose against infection: 70% and 80% Vaccine 2 (no information), against serious disease: 80% Vaccine 3 (no information), first and second dose against infection: 70% and 90% Vaccine 3 (no information), against serious…	No	Yes	Both of them	No information	0-4 years 5-9 years 10-14 years 15-19 years 20-24 years 25-29 years 30-34 years 35-39 years 40-44 years 45-49 years 50-54 years 55-59 years 60- 64 years old 65-69 years old 70-74 years old 75 years old or older	No	No	No	Yes, it is not specified which	No	No information	No	Recovered Dead
Dimeglio C, Miedougé M, Loubes J, Mansuy J, Izopet J	2021	Estimating the impact of public health strategies on the spread of SARS-CoV-2: epidemiological modeling for Toulouse, France	Reviews in Medical Virology	The spread of severe acute respiratory syndrome coronavirus 2 (SARS-CoV-2) and the resulting disease COVID-19 has killed over 2 million people as of 22 January 2021. We have used a modified susceptible, infected, recovered epidemiological model to predict how the spread of the virus in France will vary depending on the public health strategies adopted, including anti-COVID-19 vaccination. Our pre…	Public health SARS‐CoV‐2 Statistical model	10.1002/rmv.2224	English	Compartmental SIR model	Healthy people Contagious not detected Contagious detected Immunized	Percentage of the population under 15 years of age, 0.148; INSEE Percentage of the population between 15 and 60 years old, 0.682; INSEE Percentage of the population between 60 and 74 years old, 0.104; INSEE Percentage of the population older than 75 years, 0.055; INSEE Percentage of the population under 15 years of age examined each day, 0.102; Toulouse data Percentage of the population between 1…	Toulouse	France	High rent	Yes	No information	Not available	No	Days	No	1	No	2	21 days between the first and second dose	Based on Pfizer, overall: 94%	No	No	Both of them	No information	14 years old or younger 15-60 years old 60-74 years old 75 years old or older	No	No	No	Quarantine Use of masks Closure of public spaces Curfew	No	No information	No	immune
Dimeglio C, Milhes M, Loubes J, Ranger N, Mansuy J, Trémeaux P, Jeanne N, Latour J, Nicot F, Donnadieu C, Izopet J	2021	Influence of SARS-CoV-2 variant B.1.1.7, vaccination, and public health measures on the spread of SARS-CoV-2	viruses	The spread of SARS-CoV-2 and the resulting disease COVID-19 has killed over 2.6 million people as of 18 March 2021. We have used a modified susceptible, infected, recovered (SIR) epidemiological model to predict how the spread of the virus in regions of France will vary depending on the proportions of variants and on the public health strategies adopted, including anti-COVID-19 vaccination. The p…	SARS-CoV-2 Public health Statistical model Variant B.1.1.7	10.3390/v13050898	English	Compartmental SIR model	Healthy people not vaccinated Contagious not detected Contagious detected Immunized by infection Immunized by vaccination	Base parameters of the model; Percentage of the population under 15 years of age, 0.148; INSEE Percentage of the population between 15 and 60 years old, 0.682; INSEE Percentage of the population between 60 and 74 years old, 0.104; INSEE Percentage of the population older than 74 years, 0.055; INSEE Percentage of the population under 15 years of age examined each day, 0.102; Toulouse data Percenta…	Toulouse	France	High rent	Yes	No information	Not available	No	Days	No	1	No	2	21 days between the first and second dose	Based on Pfizer, overall: 94%	No	No	Both of them	Alpha (B.1.1.7) Parent virus	14 years old or younger 15-60 years old 60-74 years old 75 years old or older	No	No	No	Social distancing Closure of public spaces Restrictions on trade Curfews Mass testing	No	No information	No	immune
Dönges P, Wagner J, Contreras S, Iftekhar E, Bauer S, Mohr S, Dehning J, Calero A, Kretzschmar M, Mäs M, Nagel K, Priesemann V	2022	Interplay between risk perception, behavior, and COVID-19 spread	ArXiv	Pharmaceutical and non-pharmaceutical interventions (NPIs) have been crucial for controlling COVID-19. They are complemented by voluntary health-protective behaviour, building a complex interplay between risk perception, behaviour, and disease spread. We studied how voluntary health-protective behavior and vaccination willingness impact the long-term dynamics. We analyzed how different levels of …	No information	10.48550/arXiv.2112.12062	English	Compartmental SEIR model	Susceptible Vaccinated Immunity lost after infection Immunity lost after vaccine Exposed unvaccinated Exposed vaccinated Infected Infected vaccinated Hospitalized unvaccinated Hospitalized vaccinated Recovered unvaccinated Recovered vaccinated	Recovery rate by age: 0.09998, 0.09978, 0.09867, 0.09565, 0.09314, 0.08809 Average hospitalization rate by age: 0.000014, 0.000204, 0.001217, 0, 004031, 0.005435, 0.007163 Reduction in hospitalization rate due to immunity: 0.8 Average death rate by age: 0.000002, 0.000014, 0.000111, 0.000317, 0.001422, 0.004749 Hospitalization recovery rate by age: 0.19444, 0.19222, 0.084745, 0.081401, 0.091355, …	Romania Germany France United Kingdom Denmark Bulgaria Ireland Spain Italy Portugal Israel Austria Czech Republic Estonia Belgium	Romania Germany France United Kingdom Denmark Bulgaria Ireland Spain Italy Portugal Israel Austria Czech Republic Estonia Belgium	Multi rental	Yes	python	github.com/Priesemann-Group/covid19_infoXpand_feedbackloop	No	Days	No	1	No	1 2 Reinforcement	No information	Pfizer, against transmission (after 5 months of vaccination): 50% Pfizer, against severe disease (after 5 months of vaccination): 90%	No	Yes	projects	Delta (B.1.617.2) Omicron (B.1.1.529)	0-19 years old 20-39 years old 40-59 years old 60-69 years old 70-79 years old 80 years old or older	No	No	No	Yes, it is not specified which	No	No information	No	Recovered Hospitalized Dead
Du Z, Wang L, Bai Y, Wang X, Pandey A, Fitzpatrick M, Chinazzi M, Pastore and Piontti A, Hupert N, Lachmann M, Vespignani A, Galvani A, Cowling B, Meyers L	2022	Cost-effective proactive testing strategies during COVID-19 mass vaccination: a modeling study	The Lancet Regional Health - Americas	Background: As SARS-CoV-2 vaccines are administered worldwide, the COVID-19 pandemic continues to exact significant human and economic costs. Mass testing of unvaccinated individuals followed by isolation of positive cases can substantially mitigate risks and be tailored to local epidemiological conditions to ensure cost effectiveness. Methods: Using a multi-scale model that incorporates populati…	COVID-19 SARS-CoV-2 Testing Vaccination Cost-effectiveness Modeling	10.1016/j.lana.2021.100182	English	agent-based model	Susceptible Exposed Infected presymptomatic Infected asymptomatic Infected symptomatic Recovered First dose Second dose Hospitalized Susceptible and isolated Exposed and isolated presymptomatic and isolated Asymptomatic and isolated symptomatic and isolated Recovered and isolated First dose and isolated Second dose and isolated Dead	Population size, 2019;: Household transmission rate, calibrated by household secondary attack rate: Non-household transmission rate, calibrated;: Isolation compliance, 100;: Initial number of infections (in exposed state), 10;: Duration of isolation after a positive proactive test, 10;: Test frequency (time between tests), 1-7-28;: Probability that the susceptible individual will test positive, 9…	USA	USA	High rent	Yes	No information	Not available	No	Days	No	1	No	2	21 days between the first and second dose	No information, which blocks infection after the first dose and before the second: 52.4%, 52.4%, 52.4% No information, which blocks infection after the second dose: 67%, 94, 8%, 67% No information, blocking symptoms after first dose and before second: 0%, 0%, 62% No information, blocking symptoms after second dose: 82%, 0%, 82%	No	No	projects	No information	5-17 years old 18-49 years old 50-64 years old 65 years old or older	No	No	No	Mass testing Use of masks Social distancing	No	No information	No	Hospitalized Recovered Isolated Dead
Du Z, Wang L, Pandey A, Lim W, Chinazzi M, Piontti A, Lau E, Wu P, Malani A, Cobey S, Cowling B	2022	Modeling comparative cost-effectiveness of SARS-CoV-2 vaccine dose fractionation in India	Natural Medicine	Given global Coronavirus Disease 2019 (COVID-19) vaccine shortages and inequity of vaccine distributions, fractionation of vaccine doses might be an effective strategy for reducing public health and economic burden, notwithstanding the emergence of new variants of concern. In this study, we developed a multi-scale model incorporating population-level transmission and individual-level vaccination …	No information	10.1038/s41591-022-01736-z	English	agent-based model	Does not apply	Transmission rate: calibrated to the reproduction number Transition rate out of exposed: 1/3 Probability of being presymptomatic: 75% Recovery period asymptomatic: 1/9 Symptomatic rate: 1/2 Symptomatic recovery rate: 1/4 Infectiousness Relative presymptomatic: 1.57 Relative asymptomatic infectivity: 0.5 Hospitalized recovery rate: 0.143 Vaccine adherence: 0.7 Symptomatic to hospitalized rate: 1/5…	India	India	Lower median income	No	No information	github.com/ZhanweiDU/VaccineFractionation.	No	Days	No	1	No	1 2	28 days	AstraZeneca, first and second dose against infection: 46.2% and 51.5%,63.1%,72.1% AstraZeneca, first and second dose against symptoms: 79.2% and 79.2%,81.5 %,99%	No	No	projects	No information	0-5 years old 6-17 years old 18-49 years old 50-64 years old 65 years old or older	No	No	No	No information	No	No information	No	Recovered Hospitalized Dead
Dyson L, Hill E, Moore S, Curran-Sebastian J, Tildesley M, Lythgoe K, House T, Pellis L, Keeling MJ	2021	Possible future waves of SARS-CoV-2 infection generated by variants of concern with a range of characteristics	Nature Communications	Viral reproduction of SARS-CoV-2 provides opportunities for the acquisition of advantageous mutations, altering viral transmissibility, disease severity, and/or allowing escape from natural or vaccine-derived immunity. We use three mathematical models: a parsimonious deterministic model with homogeneous mixing; an age-structured model; and a stochastic importation model to investigate the effect …	No information	10.1038/s41467-021-25915-7	English	Compartmental SEIR model Age-structured transmission model (SEIR type) Import stochastic model	Model 1 Susceptible Exposed Infected Recovered according to vaccination status Model 2 Susceptible Exposed Infected with symptoms Mild Infected Model 3 Exposed Infected	SEIR model; Proportion of the population vaccinated with the AstraZeneca vaccine, 0.355; National Immunization Management Service Proportion of population vaccinated with Pfizer/Moderna, 0.185; National Immunization Management Service Proportion initially recovered, 0.26; From the University of Warwick transmission model (59) Proportion initially infected, 0.0009; ONS Infection Study Recovery rat…	England	England	High rent	Yes	MATLAB	github.com/LouiseDyson/COVID19-variants-of-concern-modelling-paper	No	Days	No	2	Yes	2	+80 days between first and second dose	Model 1, Pfizer, against infection one dose: 75% Model 1, AstraZeneca, against infection one dose: 65% Model 1, Pfizer, against infection one dose (variant of concern): 56% Model 1, AstraZeneca, against infection one dose (variant of concern): 49% Model 2, Pfizer, against infection first dose: 60% Model 2, Pfizer, against symptoms first dose 60% Model 2, Pfizer, against hospitalization first dose…	No	Yes	Both of them	Variant of Concern VOC E Variant of Concern VOC LT + E Variant of Concern VOC MT Variant of Concern VOC E + LH Variant Resident	Yes, it is not specified which	No	No	Yes	Social distancing Isolation	No	No information	No	recovered
España G, Cucunubá Z, Cuervo-Rojas J, Díaz H, González-Mayorga M, Ramírez J	2021	The potential impact of Delta variant of SARS-CoV-2 in the context of limited vaccination coverage and increasing social mixing in Bogota, Colombia	medRxiv	Background: More than 122,000 COVID-19 associated deaths have been reported in Colombia and about 27,000 in the city of Bogotá by the first week of August, with vaccination coverage in the city at 30% for complete schemes and at 37% for partial vaccination. As the incidence of cases currently decreases, questions remain about the potential impact of the delta variant already present in the city. …	No information	10.1101/2021.08.06.21261734	English	Agent-based model (FRED)	Susceptible Exposed Infected asymptomatic Infected symptomatic Isolated Recovered Hospitalized Dead Susceptible vaccinated Exposed vaccinated Infected asymptomatic vaccinated Infected symptomatic vaccinated Isolated vaccinated Recovered vaccinated Hospitalized vaccinated Dead vaccinated	Transmissibility of wild-type parent viruses, 0.37; calibrated Transmissibility alpha compared to wild-type parent viruses, 1.5; [43] Gamma transmissibility compared to wild-type parent viruses, 2.0 (95% CrI: 1.1: 2.2); calibrated based on [44] B.1.621 transmissibility compared to wild-type parent viruses, 1.23 calibrated delta transmissibility compared to wild-type parent viruses, 2.1 ;assumed b…	Bogota	Colombia	upper middle income	No	C++	github.com/confused/FRED	No	Days	No	5	Yes	2	No information	AstraZeneca, first and second dose for symptomatic disease (predelta variants): no data and 78% (68% - 85%) AstraZeneca, first and second dose for severe disease (predelta variants): no data and 90% Sinovac, first and second dose for symptomatic disease (predelta variants): 58% (46% - 67%) and 51% (36% - 62%) Sinovac, first and second dose for severe disease (predelta variants): 43% (37% - 48%) %…	No	Yes	Both of them	Alpha (B.1.1.7) Delta (B.1.617.2) Gamma (P.1)	No information	Yes	No	Yes	Use of face masks	No	No information	No	Deaths Hospitalized in ICU
Estadilla C, Uyheng J, de Lara-Tuprio E, Teng T, Macalalag J, Estuar M	2021	Impact of vaccine supplies and delays on optimal control of the COVID-19 pandemic: mapping interventions for the Philippines	Infectious Diseases of Poverty	Background: Around the world, controlling the COVID-19 pandemic requires national coordination of multiple intervention strategies. As vaccinations are globally introduced into the repertoire of available interventions, it is important to consider how changes in the local supply of vaccines, including delays in administration, may be addressed through existing policy levers. This study aims to id…	Optimal control COVID-19 pandemic Philippines Non-pharmaceutical interventions Vaccines	10.1186/s40249-021-00886-5	English	Compartmental SEIR model	Susceptible Exposed Infected asymptomatic Infected symptomatic Confirmed Removed	Basic reproduction number, 4.0000; US Centers for Disease and Control (46) Recruitment Rate, 1309.1; macrotrends (43) Philippine Statistics Authority(45) Natural mortality rate, 4.0548 × 10^5; macrotrends (44) Basic transmission rate, 0.4343; US Centers for Disease and Control (46) Reduction in transmission, from 0.6500 to 0.8500; FASSSTER (36) Relative infectiousness of asymptomatic cases, 1.000…	Philippines	Philippines	Lower median income	Yes	No information	Not available	No	Days	No	1	No	No information	No information	Based on Moderna, Pfizer, Sinovac, among others, overall (average) No information, against infection: 100%	No	No	Both of them	No information	No information	No	No	No	Regulation of public gatherings Closure of schools Teleworking Social distancing Use of masks Handwashing Symptomatic and asymptomatic mass screening	No	No information	No	Recovered Dead
Expósito D, Olmedo C, Limia A, Guzmán M, Carretero J	2022	Impact of vaccination against COVID-19 in children aged 5-11 years: a mathematical model	Spanish magazine of Public Health	On November 25, 2021, the European Medicines Agency (EMA) authorized the presentation of Comirnaty vaccine (Pfizer-Biontech) for children between 5 and 11 years of age. In our country, this vaccination began on December 15, after it was approved by the Public Health Commission. A mathematical model has been developed to evaluate the possible impact of this vaccination and contribute to assessing …	COVID-19 Mathematical modeling Children immunization Spain	PMID: 35185149	Spanish	agent-based model	Susceptible Primary exposed Secondary exposed Asymptomatic infected Primary infected Hospitalized Recovered Hospitalized Dead	It uses EpiGraph project parameters (https://www.arcos.inf.uc3m.es/epigraph/), summarized: Individual age; Man or woman: ; White, Black, Latino, Asian, American Indian, Other, ; Student, worker, elderly or unemployed, ; Profession, ; If true, the individual works on Saturdays; Factors that may increase the risk of synonymous severity, ; Use of mask, type of mask, ; insulation, ; Type of vaccine: …	Spain	Spain	High rent	No	No information	Not available	No	Days	No	4	Yes	3	No information	Pfizer, 2nd dose overall (delta variant, <65 years and >=65 years): 77% and 55% Pfizer, 3rd dose overall (delta variant): 95% Pfizer, 2nd dose overall (omicron variant): 61% Pfizer, third overall dose (omicron variant): 70% Modern, second overall dose (delta variant, <65 years and >=65 years): 87% and 53% Modern, third overall dose (delta variant): 93% Modern, second dose Overall (Omicron Variant…	No	No	Both of them	Delta (B.1.617.2) Omicron (B.1.1.529) Original virus	Under 65 years of age Over 65 years of age	No	No	No	Use of masks Social distancing Mobility restrictions Screening strategies for the detection of infected	No	No information	No	dead
Faranda D, Alberti T, Arutkin M, Lembo V, Lucarini V	2021	Interrupting vaccination policies can greatly spread SARS-CoV-2 and enhance mortality from COVID-19 disease: the AstraZeneca case for France and Italy	chaos	Several European countries have suspended the inoculation of the AstraZeneca vaccine out of suspicion that it causes deep vein thrombosis. In this letter, we report some Fermi estimates performed using a stochastic model aimed at making a risk–benefit analysis of the interruption of the delivery of the AstraZeneca vaccine in France and Italy. Our results clearly show that excess deaths due to the…	No information	10.1063/5.0050887	English	Compartmental SEIR model	Susceptible Exposed Infected Recovered	Per capita vaccination rate, 0.0015; Salvioli (26) Recovery rate, 0.37; Faranda et al. (11) Inverse of Incubation Period, 0.27; Lauer et al. (27) Vaccine efficacy, 0.59; Voysey et al. (28) Mortality rate, 0.015; Fanelli et al. (29) Fluctuation of the vaccination rate per capita, 0.25; Salvioli (26) Recovery rate fluctuation, 0.2; Faranda et al. (21) Fluctuation of the inverse of the incubation pe…	France Italy	France Italy	High rent	Yes	MATLAB	hal.archives-ouvertes.fr/hal-No3172578v1/file/Faranda_et_al_AstraZeneca_SM.pdf	No	Days	No	1	No	2	No information	AstraZeneca, overall: 59%	No	No	projects	No information	No information	No	No	No	No information	No	No information	No	recovered
Faucher B, Assab R, Roux J, Levy-bruhl D, Kiem C, Cauchemez S, Zanetti L, Colizza V, Böelle P, Poletto C	2022	Agent-based modeling of reactive vaccination of workplaces and schools against COVID-19	Nature Communications	With vaccination against COVID-19 stalled in some countries, increasing vaccine accessibility and distribution could help keep transmission under control. Here, we study the impact of reactive vaccination targeting schools and workplaces where cases are detected, with an agent-based accounting model for COVID-19 natural history, vaccine characteristics, demographics, behavioral changes and social…	No information	10.1038/s41467-022-29015-y	English	agent-based model	Does not apply	Incubation period: 5.8 days Average duration of presymptomatic: 2.1 days Infectious rate: 3.7 days Recovery rate: 7 days Communicability according to stage of infection: 0.51.1 Transmission risk: 1 for households, 0.3 communities, 0.5 in other case	Metz	France	High rent	Yes	C++	1No.5281/zenodo.591No314	No	Days	No	1	No	2	21 days	No information, susceptibility reduction (partial protection): 52% (35% - 70%) No information, susceptibility reduction (maximum protection stage): 30% (20% - 47%) No information, symptom reduction (maximum protection): 90% (40% - 95%) No information, infection duration reduction: 25% (0)	No	No	projects	Delta (B.1.617.2)	0-9 years old 10-19 years old 20-29 years old 30-39 years old 40-49 years old 50-59 years old 60-69 years old 70-79 years old 80 years old or more	No	No	No	Yes, it is not specified which	No	No information	No	recovered
Fawaz A, Owayjan M, Achkar R	2021	Development of a robust mathematical model to estimate COVID-19 cases in Lebanon based on SEIRDV modified model	2021 Sixth International Conference on Advances in Biomedical Engineering (ICABME)	COVID-19 pandemic triggered a global crisis, whether it comes to a huge global health emergency or to the global economic crisis situation. It is one of the greatest challenges this generation is facing. Computational simulations are playing a huge rule in the prediction of the current pandemic. Such simulations enable early predictions for future projections of the pandemic and are useful to est…	SEIR Control Mathematical model Parameter estimation Model fitting	10.1109/ICABME53305.2021.9604824	English	Compartmental SEIRDV model	Susceptible Exposed Infected Recovered Dead Vaccinated	Transmission rate: no information Recovery rate: no information Rate at which an exposed person becomes infected: no information Rate at which infectious people die: no information Efficiency of control measures to flatten the curve: no information Birth rate: 0; assumed Mortality rate from other non-COVID factors: 0 ; assumed Percentage of recovered population susceptible to reinfection: 0.02 ; …	Lebanon	Lebanon	upper middle income	Yes	MATLAB	Not available	No	Days	No	1	No	2	No information	Pfizer, general (original variant): 95% No information, general (delta variant): 88%	No	Yes	projects	Delta (B.1.617.2) Original variant	Under 65 years 65 years or older	No	No	No	Yes, it is not specified which	No	No information	No	Recovered Dead
Feng A, Obolski U, Stone L, He D	2022	Modeling COVID-19 breakthrough vaccine infections in highly vaccinated Israel - the effects of waning immunity and third vaccination dose	medRxiv	In August 2021, a major wave of the SARS-CoV-2 Delta variant erupted in the highly vaccinated population of Israel. The Delta variant has a transmission advantage over the Alpha variant, and thus replaced it in approximately two months. The outbreak led to an unexpectedly large proportion of breakthrough infections (BTI)--a phenomenon that received worldwide attention. The BTI proportion amongst …	COVID-19 Variant of concern Breakthrough infection Vaccination Waning immunity Mathematical modeling	10.1101/2022.01.08.22268950	English	SEIRV compartmental model	Susceptible Exposed Infected Recovered Vaccinated state 1 Vaccinated state 2 Vaccinated state 3 Vaccinated state 4 Vaccinated state 5	Mean latency time: 2 Infected individuals remain infectious for a mean time: 3 Go directly to class recovered and obtain long-term protection: 0.1 Obtain temporary protection in the medium term: 0.8 Vaccinated with little protection: 0 .1 Susceptibility of vaccinated individuals to new infections: 0.8	Israel	Israel	High rent	Yes	No information	Not available	No	Days	No	1	No	3	No information	Pfizer, overall: 92% (decreases to 39%)	No	Yes	Both of them	Delta (B.1.617.2)	Under 60 years 60 years or older	No	No	No	Quarantine Regulation of public gatherings	No	No information	No	recovered
Feng M, Tian L, Zhou C	2021	Mechanism of optimal time-course COVID-19 vaccine prioritization based on non-Markovian steady-state prediction	medRxiv	Vaccination is essential for controlling the coronavirus disease (COVID-19) pandemic. An effective time-course strategy for the allocation of COVID-19 vaccines is crucial given that the global vaccine supply will still be limited in some countries/regions in the near future and that mutant strains have emerged and will continue to spread worldwide. Both asymptomatic and symptomatic transmission h…	No information	10.1101/2021.10.11.21264836	English	Compartmental SIRV model	Susceptible Infected Recovered Vaccinated	Proportion of population by age groups, ; United Nations (24) Matrix of unitary contacts between age groups, ; Prem et al. (25) Infection rate function, ; He et al. (14) Tian et al. (16) Elimination rate function, ; Johns Hopkins University (1) Lai et al. (31) Wikipedia (32) Contact matrix fit parameter, 0.297;: Mean delay between vaccination and immunity, 14;: Vaccine efficacy, 95;: Daily rate o…	United States Germany Brazil	United States Germany Brazil	Multi rental	Yes	No information	Not available	No	Days	No	1	No	1	No information	Pfizer, overall: 95%	No	No	Both of them	No information	0-4 years 5-9 years 10-14 years 15-19 years 20-24 years 25-29 years 30-34 years 35-39 years 40-44 years 45-49 years 50-54 years 55-59 years 60- 64 years old 65-69 years old 70-74 years old 75 years old or older	No	No	No	No information	Yes	No information	No	recovered
Ferranna M, Cadarette D, Bloom D	2021	COVID-19 vaccine allocation: modeling health outcomes and equity implications of alternative strategies	Engineering	Given the scarcity of safe and effective COVID-19 vaccines, a chief policy question is how to allocate them among different sociodemographic groups. This paper evaluates COVID-19 vaccine prioritization strategies proposed to date, focusing on their stated goals; the mechanisms through which the selected allocations affect the course and burden of the pandemic; and the main epidemiological, econom…	Vaccine allocation COVID-19 Equity SEIR model	10.1016/j.eng.2021.03.014	English	Compartmental SEIR model	Susceptible Exposed Infected Recovered Dead Vaccinated and potentially susceptible Vaccinated and exposed Vaccinated and infected	Median duration from exposure to infection, 3; Lauer et al. (2) Mean infectious period, 5; Lauer et al. (2) Infection mortality rate, ; Verity et al. (3) Sensitivity of the infection-fatality rate to the number of active cases, 0;: Proportion of deaths caused by the increase in cases that occur to members of group i, ;: Susceptibility to infection, ;: Number of people in group j contacted daily b…	USA	USA	High rent	Yes	No information	Not available	No	Days	No	1	No	2	No information	Based on Moderna and Pfizer, preventing infections: 50%, 70%, 90% Based on Moderna and Pfizer, preventing transmission: between 0% and 90% Based on Moderna and Pfizer, preventing death: 50%, 70%, 90%	No	No	projects	No information	0–9 years old 10–19 years old 20–29 years old 30–39 years old 40–49 years old 50–59 years old 60–69 years old 70–79 years old 80 years old or older	No	No	No	Use of masks Physical distancing Quarantine	Yes	No information	No	Recovered Dead
Ferreira L, Canton O, da Silva R, Poloni S, Sudbrack V, Borges M, Franco C, Marquitti F, de Moraes J, Veras M, Kraenkel R, Coutinho R	2022	Assessing the best time interval between doses in a two-dose vaccination regimen to reduce the number of deaths in an ongoing epidemic of SARS-CoV-2	PLoS Computational Biology	The SARS-CoV-2 pandemic is a major concern all over the world and, as vaccines became available at the end of 2020, optimal vaccination strategies were subjected to intense investigation. Considering their critical role in reducing disease burden, the increasing demand outpacing production, and that most currently approved vaccines follow a two-dose regimen, the cost-effectiveness of delaying the…	No information	10.1371/journal.pcbi.1009978M	English	Compartmental SIR model	Susceptible Presymptomatic infected Mild symptomatic infected Severe symptomatic infected/Hospitalized Recovered Dead	Infection time to symptoms: 5.8 days Asymptomatic and mild recovery time: 9 days Average time from infection to severe cases removed: 8.4 days Exposure reduction: mild cases 0.1, severe cases 0.9 Relative infectiousness of presymptomatic: 1 Proportion of asymptomatic by age - 0.67,0.44,0.31 Proportion of infectious patients requiring hospitalization by age: 0.001,0.014,0.099 Hospital mortality ra…	Sao Paulo	Brazil	upper middle income	Yes	R	github.com/covid19br/VaxModel-paper	No	Days	No	3	Yes	1 2	More than 84 days At least 21 days	CoronaVac, second dose against infectious contact: 0% AstraZeneca, second dose against infectious contact: 59.9% Pfizer, second dose against infectious contact: 90% CoronaVac, second dose against clinical symptoms: 50% AstraZeneca, second dose against clinical symptoms: 81.3% Pfizer, second dose against clinical symptoms: 94% CoronaVac, second dose against hospitalization: 83% AstraZeneca, second…	No	No	projects	No information	0-19 years old 20-59 years old 60 years old or older	No	No	No	Isolation	No	No information	No	Recovered Hospitalized Dead
Ferreira L, de Almeida G, Borges M, Simon L, Poloni S, Bagattini Â, da Rosa M, Filho J, Kuchenbecker R, Camey S, Kraenkel R, Coutinho R, Toscano C	2021	Modeling optimal vaccination strategies against COVID-19 in a context of Gamma variant predominance in Brazil	medRxiv	Brazil experienced moments of collapse in its health system throughout 2021, driven by a timid initial vaccination strategy against Covid-19, combined with the emergence of variants of interest (VOC). Mathematical modeling has been used to subsidize decision-makers in public health planning. Considering the vaccine products available, effectiveness estimates, the emergence of Gamma as the predomi…	No information	10.1101/2021.11.19.21266590	English	Compartmental SIR model	Susceptible Presymptomatic infected Asymptomatic infected Mild symptomatic infected Hospitalized Recovered Dead	Incubation period: 5.8 days Hospitalization rate: Table S2 Proportion asymptomatic: Table S2 Removal time: Table S2 Proportion of hospitalized who die: Table S2	Brazil	Brazil	upper middle income	Yes	R	github.com/covid19br/paper_markov	No	Days	No	3	Yes	1 2	56 to 84 days	CoronaVac, first and second dose against infection (gamma variant, age group: all): 0% and 0% CoronaVac, first and second dose against symptomatic disease (gamma variant, age group: all): 16% (14% - 18% ) and 67% (65% - 69%) CoronaVac, first and second dose against hospitalization (gamma variant, < 60 years): 33.7% (27.1% - 39.7%) and 84.2% (81 .3% - 86.7%) CoronaVac, first and second dose agains…	No	No	projects	Gamma (P.1)	0-9 years old 10-19 years old 20-29 years old 30-39 years old 40-49 years old 50-59 years old 60-69 years old 70-79 years old 80-89 years old 90 years old or older	No	No	No	No information	No	No information	No	Recovered Hospitalized Dead
Fierro A, Romano S, Liccardo A	2022	Vaccination and variants: retrospective model for the evolution of COVID-19 in Italy	medRxiv	The last year of Covid-19 pandemic has been characterized by the continuous chase between the vaccination campaign and the appearance of new variants that put further obstacles to the possibility of eradicating the virus and returning to normality in a short period. In the present paper we consider a deterministic compartmental model to discuss the evolution of the Covid-19 in Italy as a combined…	No information	10.1101/2022.02.27.22271593	English	Compartmental SEIR model	Susceptible Vaccinated first dose Vaccinated second dose Reinforced Exposed vaccinated Infected asymptomatic vaccinated Infected symptomatic vaccinated Infected symptomatic detected vaccinated Vaccinated and dead Recovered Exposed unvaccinated Infected asymptomatic unvaccinated Infected symptomatic unvaccinated Infected symptomatic detected unvaccinated Unvaccinated and dead	Recovery rate of asymptomatic unvaccinated, 1/7^-1;: Recovery rate of asymptomatic vaccinated, 1/7^-1;: Recovery rate of symptomatic unvaccinated, 1/14^-1;: Recovery rate of symptomatic vaccinated, 1/10^-1;: Detection rate of asymptomatic unvaccinated, 1/7^-1;: Detection rate of asymptomatic vaccinated, 1/30^-1;: Detection rate of symptomatic unvaccinated, 1/3^-1;: Detection rate of symptomatic v…	Italy	Italy	High rent	Yes	No information	Not available	No	Days	No	1	No	3	No information	No information, first dose overall: 30% Based on Pfizer, second dose overall: varies over time No information, booster dose: 90%	No	Yes	Both of them	Delta (B.1.617.2) Omicron (B.1.1.529)	No information	No	No	No	Quarantines Limit access to places and services	No	No information	No	Deaths not vaccinated Deaths vaccinated Recovered
Flores-Arguedas H, Camacho-Gutierrez J, Saldaña F	2021	Estimating the impact of non-pharmaceutical interventions and vaccination on the progress of the COVID-19 epidemic in Mexico: a mathematical approach	arXiv	Non-pharmaceutical interventions have been critical in the fight against the COVID-19 pandemic. However, these sanitary measures have been partially lifted due to socioeconomic factors causing a worrisome rebound of the epidemic in several countries. In this work, we assess the effectiveness of the mitigation implemented to constrain the spread of SARS-CoV-2 in the Mexican territory during 2020. …	COVID-19 Mathematical model Disease modeling Non-pharmaceutical interventions Vaccination	10.48550/arXiv.2102.11071	English	Compartmental SEIR model	Susceptible Susceptible vaccinated Exposed Exposed vaccinated Infected asymptomatic Infected symptomatic Hospitalized Recovered	Coverage time: 90 days Vaccination coverage: 20% Fraction of symptomatic: 0.3 No information: Force of infection Latent period Proportion of exposed to infected Recovery rates of asymptomatic, infected and hospitalized Transition rate from infected to hospitalized Mortality rates of infected and hospitalized	Mexico	Mexico	upper middle income	Yes	No information	Not available	No	Days	No	1	No	No information	No information	No information, general: 90%	No	No	projects	No information	No information	No	No	No	Yes, it is not specified which	No	No information	No	Recovered Hospitalized Dead
Foy B, Wahl B, Mehta K, Shet A, Menon G, Britto C	2021	Comparing COVID-19 vaccine strategies in India: a mathematical allocation modeling study	International Journal of Infectious Diseases	Background: The development and widespread use of an effective SARS-CoV-2 vaccine could prevent substantial morbidity and mortality associated with COVID-19 and mitigate the secondary effects associated with non-pharmaceutical interventions. Methods: We used an age-structured, expanded SEIR model with social contact matrices to assess age-specific vaccine allocation strategies in India. We used s…	COVID-19 Mathematical modeling SEIR Immunization	10.1016/j.ijid.2020.12.075	English	Compartmental SEIR model	Susceptible Exposed Infected asymptomatic Infected symptomatic Isolated or Hospitalized Recovered Dead Vaccinated Exposed vaccinated Infected asymptomatic vaccinated Recovered vaccinated	Latency period, 5.1 days; Lauer et al. (2020) Payback period, 21 days; Bi et al. (2020) Infection period prior to isolation, 4.6 days; Bi et al. (2020) Post-isolation recovery period, 16.4 days; Bi et al. (2020) Duration of immunity, 1 year; estimate Proportion of symptomatic infections, age-specific Davies; et al. (2020) Case fatality rate, age-specific; Laxminarayan et al. (2020)	India	India	Lower median income	Yes	MATLAB	Not available	No	Days	No	2	No	No information	No information	Immuno-sterilizing: 50%, 75%, 100% Non-immuno-sterilizing: 50%, 75%, 100%	No	Yes	projects	No information	0-9 years old 10-19 years old 20-29 years old 30-39 years old 40-49 years old 50-59 years old 60-69 years old 70 years old or older	No	No	Yes	Yes, it is not specified which	No	No information	No	Isolated or hospitalized Recovered Dead
Frazier P, Cashore J, Duan N, Henderson S, Janmohamed A, Liu B, Shmoys D, Wan J, Zhang Y	2022	Modeling for COVID-19 college reopening decisions: Cornell, a case study	Proceedings of the National Academy of Sciences	We consider epidemiological modeling for the design of COVID-19 interventions in university populations, which have seen significant outbreaks during the pandemic. A central challenge is sensitivity of predictions to input parameters coupled with uncertainty about these parameters. Nearly 2 and into the pandemic, parameter uncertainty remains because of changes in vaccination efficacy, vi-ral var…	Epidemiological modeling Parameter uncertainty Asymptomatic screening	10.1073/pnas.2112532119	English	Compartmental SEIR model	Susceptible Exposed Infected Infected asymptomatic Infected symptomatic Quarantined Recovered	Fall 2020 streams per day, 0.35 (Greek-life + Varsity athlete);: Fall 2020 streams per day, 0.09 (UG others);: Fall 2020 streams per day, 0.04 (grad student);: Fall 2020 streams per day, 0.11 (Faculty/Staff);: Fall 2020 Cases found by contact tracing, 1,329;: Broadcasts per day in Spring 2021, 0.62 (Greek life + college athlete). Streams per day in spring 2021, 0.40 (UG others);: Streams per day …	Cornell University Ithaca Community	USA	High rent	Yes	python	github.com/peter-i-frazier/group-testing	No	Days	No	1	No	No information	No information	Without information, against susceptibility: 9.8% - 9.4% Without information, against transmission: 25% - 100%	No	No	Replica	No information	0-17 years old 18-44 years old 45-64 years old 65-74 years old 75 years old or older	No	No	No	Contact Tracing Social Distancing Quarantine/Isolation Wearing a Face Mask	No	No information	No	recovered
Frieswijk K, Zino L, Cao M	2021	Modeling the effect of vaccination and human behavior on the spread of epidemic diseases on temporal networks.	arXiv	Motivated by the increasing number of COVID-19 cases that have been observed in many countries after the vaccination and relaxation of non-pharmaceutical interventions, we propose a mathematical model on time-varying networks for the spread of recurrent epidemic diseases in a partially vaccinated population. . The model encapsulates several realistic features, such as the different effectiveness …	No information	10.48550/arXiv.2111.05590	English	Compartmental SIR model	Susceptible Infected Isolated	Probability of infection by contact: 0.36 Effect of non-pharmaceutical measures: 0.19 Probability of severe disease: 0.19 Vaccination coverage: 0.821 No information: Recovery rate Level of responsibility Testing rate	Netherlands	Netherlands	High rent	Yes	No information	Not available	No	Days	No	1	No	No information	No information	Pfizer, against transmission: 65% Pfizer, against severe symptoms: 92%	No	Yes	projects	No information	No information	No	No	No	Yes, it is not specified which	No	No information	No	Recovered Dead
Fuady A, Nuraini N, Sukandar K, Lestari B	2021	Targeted vaccine allocation could increase the COVID-19 vaccine benefits amidst Its Lack of availability: a mathematical modeling study in Indonesia	Mdpi	With a limited number of vaccines and healthcare capacity shortages, particularly in low- and middle-income countries, vaccination programs should seek the most efficient strategy to reduce the negative impact of the COVID-19 pandemics. This study aims at assessing several scenarios of delivering the vaccine to people in Indonesia. We develop a model for several scenarios of delivering vaccines: …	COVID-19 Vaccine Strategy Modeling Low- and middle-income countries	10.3390/vaccines9050462	English	compartmental model	Susceptible Infected Isolated Recovered Dead	Total susceptible population at time-t,estimated Total infected population at time-t,estimated Total quarantined population at time-t,estimated Total immune population at time-t,estimated Total deaths at time t,estimated Transmission rate,estimated COVID-19 recovery rate,estimated COVID-19 mortality rate,estimated Quarantine rate a,0.4 Vaccination rate,estimated Vaccine efficacy,0.8 Rate of reinf…	West Java	Indonesia	Lower median income	Yes	No information	Not available	No	Days	No	1	No	1	No information	No information, general: 80%	No	Yes	Replica	No information	No information	No	No	Yes	Quarantine	No	No information	No	dead
Fujii D, Nakata T.	2021	COVID-19 and output in Japan	The Japanese Economic Review	We build a tractable SIR-macro-model with time-varying parameters and use it to explore various policy questions such as when to lift the state of emergency (SOE). An earlier departure from the SOE results in smaller output loss and more deaths in the short run. However, if the SOE is lifted too early, the number of new cases will arise and another SOE may need to be issued in the future, possibl…	COVID-19 Japan SIR model Epidemiological model Vaccines State of emergency Variants	10.1007/s42973-021-00098-4	English	Compartmental MACRO-SIRD model	Susceptible Infected Recovered Dead	Time-varying parameters such as reduction in product per person due to NPI's; Initial condition susceptible, 125.7; assumed Initial condition infected, 1; assumed Initial condition basic reproduction number, 0; assumed Initial condition cumulative deaths, 0; assumed Efficacy first dose, 0.625; assumed Efficacy second dose, 0.895; taken	Japan	Japan	High rent	Yes	No information	Not available	No	Weeks	No	1	No	2	No information	Pfizer, first dose overall: 62.5% Pfizer, second dose: 89.5%	No	No	Both of them	Alpha (B.1.1.7) Delta (B.1.617.2)	0-19 years old 20-39 years old 40-59 years old 50-59 years old 60 years old or older	No	No	No	Social distancing Other unspecified	No	Production of the economy Reduction of production per person due to NPI's Production per person without NPI's	No	Recovered Accumulated deaths
Furuse Y	2021	Simulation of future COVID-19 epidemic by vaccination coverage scenarios in Japan	GlobalHealth	Background: COVID-19 continues to impose significant morbidity and mortality in Japan even after implementing the vaccination program. It would remain elusive if restrictions for its mitigation were to be lifted or relaxed in the future. Methods: A simulation study that explored possible vaccination coverage scenarios and changes in the intensity of nonpharmaceutical intervention restrictions was…	No information	10.7189/jogh.11.05025	English	compartmental model	Unvaccinated Vaccinated but not protected Vaccinated and protected Infected and unvaccinated Infected and vaccinated Infected with severe disease Recovered Dead	Population of age group i, {0-19 years 23000000; 20-39 years 32500000; 40-59 years 33500000; 60 > 37000000}; assumed Number of reproductions from age group j to age group i, Supplementary Figure 2; assumed Generation time, 5; alleged period of hospitalization of severe cases, 19; assumption Severity rate of age group i, {0-19 years 0.03%; 20-39 years 0.06%; 40-59 years 1.0%; 60> 8.5%}; assumption…	Japan	Japan	High rent	No	R	github.com/yukifuruse1217/COVID_simulation_japan	No	Months	No	1	No	1	No information	No information, prevent infection (very effective): 90% (70% effective) No information, prevent serious illness and death (very effective): 95% (90% effective) No information, reduce infectivity (very effective): 50% ( 25% effective)	No	No	Replica	No information	0-19 years old 20-39 years old 40-59 years old 60 years old or older	No	No	No	No information	No	No information	No	dead
Gabriele-Rivet V, Spence K, Ogden N, Fazil A, Turgeon P, Otten A, Waddell L, Ng V	2021	Modeling the impact of age-stratified public health measures on SARS-CoV-2 transmission in Canada	Royal Society Open Science	Public health measures applied exclusively within vulnerable populations have been suggested as an alternative to community-wide interventions to mitigate SARS-CoV-2 transmission. With the population demography and healthcare capacity of Canada as an example, a stochastic age-stratified agent-based model was used to explore the progression of the COVID-19 epidemic under three intervention scenari…	Great Barrington Declaration COVID-19 Vaccination Agent-based model Age-stratified interventions Canada	10.1098/rs.210834	English	agent-based model	Does not apply	Probability of transmission: 0.039 Contact rate per day by age: Table S5 Latency period: mean 3.68 deviation 0.5 Symptomatic probability by age: Table S5 Presymptomatic infection period: mean 2.33 deviation 0.33 Asymptomatic infectious period: mean 6.25 deviation 1.08 Proportion of hospitalized: Table S5 Mortality rates: Table S5 Contact matrices: Annex	Canada	Canada	High rent	Yes	R	nccid.ca/phac-agent-based-model-on-covid-19/#subMenuSection4	No	Days	No	1	No	2	No information	No information, against infection and disease: 95%	No	No	projects	No information	0-4 years old 5-9 years old 10-14 years old 15-19 years old 20-44 years old 45-54 years old 55-64 years old 65-74 years old 75-84 years old 85 years old or older	No	No	No	Yes, it is not specified which	No	No information	No	Recovered Hospitalized Dead
Galanti M, Pei S, Yamana T, Angulo F, Charos A, Khan F, Shea K, Swerdlow D, Shaman J	2021	Non-pharmaceutical interventions and inoculation rate shape SARS-CoV-2 vaccination campaign success	medRxiv	Nearly one year into the COVID-19 pandemic, the first SARS-COV-2 vaccines received emergency use authorization and vaccination campaigns began. A number of factors can reduce the averted burden of cases and deaths due to vaccination. Here, we use a dynamic model, parameterized with Bayesian inference methods, to assess the effects of non-pharmaceutical interventions, and vaccine administration an…	No information	10.1101/2021.02.22.21252240	English	Compartmental SEIR model	Susceptible Exposed Exposed vaccinated Infected reported Infected not reported Vaccinated (3 phases) Recovered	Incubation duration: 3.59 Infectious period duration: 3.56 Relative infectivity of unreported cases: 0.64 Reproduction number without interventions: 2.4,2.8,3.2 Contact matrix: Table S2	Alabama Alaska Arizona Arkansas California North Carolina South Carolina Colorado Connecticut North Dakota South Dakota Delaware Florida Georgia Hawaii Idaho Illinois Indiana Iowa Kansas Kentucky Louisiana Maine Maryland Massachusetts Michigan Minnesota Mississippi Missouri Montana Nebraska Nevada New Jersey New York New Hampshire New Mexico Ohio Oklahoma Oregon Pennsylvania Rhode Island Tennesse…	USA	High rent	Yes	No information	github.com/shaman-lab.	No	Days	Yes	2	No	2	21 days (Pfizer) 28 days (Modern)	Pfizer, Moderna, against infection and transmission: 95%	No	No	projects	No information	0-4 years 5-17 years 18-49 years 50-64 years 65 years or older	No	No	No	Yes, it is not specified which	Yes	No information	No	Recovered Dead
Galloway S, Paul P, MacCannell D, Johansson M, Brooks J, MacNeil A, Slayton R, Tong S, Silk B, Armstrong G, Biggerstaff M, Dugan V	2021	Emergence of SARS-CoV-2 b117 lineage — United States, December 29, 2020 – January 12, 2021	Morbidity and Mortality Weekly Report	What is already known about this topic? A more highly transmissible variant of SARS-CoV-2, B.1.1.7, has been detected in 12 US states. What is added by this report? Modeling data indicate that B.1.1.7 has the potential to increase the US pandemic trajectory in the coming months. CDC's system for genomic surveillance and the effort to expand sequencing will increase the availability of timely US g…	No information	10.15585/mmwr.mm7003e2	English	compartmental model	No information	Reproduction number: 1.1, 0.9	USA	USA	High rent	No	No information	Not available	No	Days	No	1	No	2	No information	No information, against infection (full dose): 95%	No	No	projects	Delta (B.1.617.2)	No information	No	No	No	No information	No	No information	No	Recovered Dead
Gandjour A	2022	Benefits, risks, and cost-effectiveness of COVID-19 self-tests from a consumer's perspective	BMC Health Services Research	Background: The aim of this study is to quantify the health benefits, risks, and cost-effectiveness of COVID-19 self-tests from a consumer's perspective in Germany. Methods: The analysis is based on a modeling approach using secondary data. The clinical endpoints considered in this analysis are avoided SARS-CoV-2 infections and secondary severe clinical events (death, intensive care unit (ICU) ad…	COVID-19 Self-test Cost-effectiveness	10.1186/s12913-021-07277-4	English	Analytical model	Does not apply	Incubation period: 5.8 days Infectious period: 14 days Symptomatic infection rate: 0.254 Asymptomatic infection rate: 0.191 Proportion of undetected cases: 0.5 7-day incidence rate: 65 Probability of admission over 80: 0.29 ICU mortality rate: 0.26	Germany	Germany	High rent	No	No information	Not available	No	Years	No	1	No	2	No information	Without information, against death (18 to 59 years, and >60 years): 96% and 90% Without information, against ICU admission (> 18 years): 93%	No	No	projects	Delta (B.1.617.2)	Under 20 years old 20-29 years old 30-39 years old 40-49 years old 50-59 years old 60-69 years old 70-79 years old 80-89 years old 90 years old or more	No	No	No	regular tests	No	Annual household income	No	Recovered Hospitalized Hospitalized in ICU Dead
Gandjour A	2022	Cost-effectiveness of future lockdown policies against the COVID-19 pandemic	Health Services Management Research	Aim: While the European Union (EU) has approved several COVID-19 vaccines, new variants of concern may be able to escape immunity. The purpose of this study is to project the cost-effectiveness of future lockdown policies in conjunction with a variant-adapted vaccine booster. The exemplary scenario foresees a 25% decline in the vaccine protection against severe disease. Methods: A decision model …	COVID-19 Germany Revaccination Decision model	10.1177/09514848221080687	English	life table model	Does not apply	Probability of ICU indications: 0.03 False-positive ICU admissions: 0.1 ICU case fatality rate: 0.23 Protection threshold: 0.8	Germany	Germany	High rent	No	No information	Not available	No	Years	No	1	No	2	No information	No information, general booster dose: 95%	No	No	projects	Alpha (B.1.1.7)	0-9 years old 10-19 years old 20-29 years old 30-39 years old 40-49 years old 50-59 years old 60-69 years old 70-79 years old 80-89 years old 90 years old or older	No	No	No	Lockdown	No	Indirect costs of productivity	No	Recovered Hospitalized Hospitalized in ICU Dead
Ganesan S, Subramani D, Anandh T, Ghose D, Babu G	2021	Ensemble forecast of COVID-19 for vulnerability assessment and policy interventions	Research Square	The COVID-19 pandemic needs forecasts to frame science-informed policies. An accurate forecast of the size and timing of future waves could help public health officials and governments to plan appropriate responses. An ensemble forecast by aggregating different scenarios and models makes the prediction robust and reliable. We present an ensemble forecast for Wave-3 of COVID-19 in the state of Kar…	COVID-19 pandemic Ensemble Forecast Vulnerability Assessment Policy Interventions	10.21203/rs.3.rs-931186/v1	English	Space-time model	Does not apply	Fraction of infected in quarantine: 1 Interaction index: 0 Social distance index: 1 Growth factor: no information	Karnataka	India	Lower median income	Yes	No information	Not available	No	Days	No	1	No	No information	No information	No information, general: 70%	No	Yes	projects	No information	0-11 years old 12-17 years old 18-44 years old 45-59 years old 60 years old or older	No	No	No	Social distance Lockdown	No	No information	No	Recovered Dead
García Y, Mery G, Vásquez P, Calvo J, Barboza L, Rivas T, Sanchez F	2022	Projecting the impact of COVID-19 variants and vaccination strategies in disease transmission using a multilayer network model in Costa Rica.	Scientific Reports	For countries starting to receive steady supplies of vaccines against SARS-CoV-2, the course of Covid-19 for the following months will be determined by the emergence of new variants and successful roll-out of vaccination campaigns. To anticipate this scenario, we used a multilayer network model developed to forecast the transmission dynamics of Covid-19 in Costa Rica, and to estimate the impact o…	No information	10.1038/s41598-022-06236-1	English	Multilayer, temporal and stochastic network model	Susceptible Latent Infected diagnosed Infected undiagnosed Hospitalized Hospitalized in ICU Recovered Vaccinated with one dose Vaccinated with two doses Dead	Daily doses as of August 2, 2021, [Scenario 1 = 13,000, Scenario 2 = 30,000] % of individuals over 65 who are not vaccinated, [Scenario 1 = 10, Scenario 2 = 5] % of individuals 19 to 64 years who are not vaccinated, [Scenario 1 = 30, Scenario 2 = 15] % human mobility, [As of July 12, 2021, a random value between 55% and 70% is chosen. Then, when 60% of the target population is fully vaccinated, a…	Costa Rica	Costa Rica	upper middle income	No	MATLAB	github.com/EpiMEC/NetworkModel_VaccinationScenarios	No	Days	No	1	No	2	84 days	No information, first dose against symptomatic infection (before delta): 63% No information, second dose against symptomatic infection (before delta): 90% No information, first dose against symptomatic infection by date (delta variant): 45% and 55% No information, second dose against symptomatic infection according to date (delta variant): 82% and 72%	No	No	Both of them	Delta (B.1.617.2) Others, however it does not indicate which	0-18 years old 19-64 years old 65 years old or older	No	No	No	Use of masks Handwashing Social distancing	No	No information	No	Hospitalized Hospitalized in ICU Recovered Dead
Gavish N, Katriel G	2022	Optimal vaccination at high reproductive numbers: sharp transitions and counter-intuitive allocations	arXiv	Optimization of vaccine allocations among different segments of a heterogeneous population is important for enhancing the effectiveness of vaccination campaigns in reducing the burden of epidemics. Intuitively, it would seem that allocations designed to minimize infections should prioritize those with the highest risk of being infected and infecting others. This prescription is well supported by …	No information	10.48550/arXiv.2202.03909	English	Compartmental SIR model	Susceptible Infected Recovered Vaccinated	Fraction of the population in group j The mean number of contacts of a single member of group j with members of group k per unit time The susceptibility of members of group j relative to those of group 1 (hence σ1 = 1) The infectivity of members of group j relative to those of group 1 (thus, η1 = 1) Transmission parameter: the probability of infection of an unvaccinated individual of group 1 when…	Belgium United States India Spain Zimbabwe Brazil China South Africa Poland	Belgium United States India Spain Zimbabwe Brazil China South Africa Poland	Multi rental	Yes	MATLAB	github.com/NGavish/HighRNo	No	Days	No	1	No	No information	No information	No information, against infection: 80%	No	No	Replica	No information	0-10 years 11-20 years 21-30 years 31-40 years 41-50 years 51-60 years 61-70 years 71-80 years 90 years or more	No	No	No	No information	No	No information	No	infected
Gavish N, Katriel G	2022	The role of children's vaccination for COVID-19 - Pareto-optimal allocations of vaccines	PLoS Computational Biology	COVID-19 vaccines have been approved for children of age five and older in many countries. However, there is an ongoing debate as to whether children should be vaccinated and at what priority. In this work, we use mathematical modeling and optimization to study how vaccine allocations to different age groups effect epidemic outcomes. In particular, we consider the effect of extending vaccination …	No information	10.1371/journal.pcbi.1009872	English	Compartmental SIR model	Susceptible Infected Recovered Vaccinated	age demographics, UN World Population Prospects 2019 for each country; contact dies, contact dies; [ 23 ] Susceptibility parameters, {0.4,0.38,0.79,0.86,0.8,0.82,0.88,0.74,0.74}; [9] Vaccine efficacy, 95%; [24-25] Infection Fatality Rate (IFR), {0.00095,0.0031,0.011,0.036,0.12,0.40,1.35,4.5,15.2}; [16-26]	USA	USA	High rent	Yes	MATLAB	github.com/NGavish/OptimalVaccinationRoleOfChildren	No	No information	No	1	No	2	No information	No information, general: 75%, 85%, 90%, 95%	No	No	Replica	No information	0-4 years 5-9 years 10-14 years 15-19 years 20-24 years 25-29 years 30-34 years 35-39 years 40-44 years 45-49 years 50-54 years 55-59 years 60- 64 years old 65-69 years old 70-74 years old 75 years old or older	No	No	No	No information	No	No information	No	Percentage of people vaccinated Dead Infected
Genari J, Goedert G, Lira S, Oliveira K, Barbosa A, Lima A, Silva J, Oliveira H, Maciel M, Ledoino I, Resende L, dos Santos E, Marchesin D, Struchiner C, Pereira T	2022	Quantifying protocols for safe school activities	arXiv	Due to the peak of COVID-19 restrictions on April 8, 2020, up to 1.5 billion students across 188 countries were due to the suspension of physical attendance in schools. Schools were among the first services to reopen as vaccination campaigns advanced. With the emergence of new variants and infection waves, the question now is to find safe protocols for the continuation of school activities. We ne…	No information	10.48550/arXiv.2204.07148	English	Agent-based model (COMORBUSS)	Susceptible Exposed Presymptomatic infected Asymptomatic infected Mild symptomatic infected Severe symptomatic infected Recovered Dead	No information	Maragogi	Brazil	upper middle income	Yes	python	gitlab.com/ggoedert/comorbuss/-/tree/paper_school_protocols/schools-paper-scripts	No	Days	No	1	No	1	No information	No information, general: 100%, 90%	No	Yes	Replica	No information	0-9 years old 10-19 years old 20-29 years old 30-39 years old 40-49 years old 50-59 years old 60-69 years old 70-79 years old 80 years old or more	No	No	No	Quarantines Social isolation Reduction of students in classrooms Use of masks	Yes	GDP per capita	No	dead
Ghafari M, Karlinsky A, Watson O, Ferretti L, Katzourakis A	2022	A framework for reconstructing SARS-CoV-2 transmission dynamics using excess mortality data	medRxiv	Detailed reconstruction of the SARS-CoV-2 transmission dynamics and assessment of its burden in several parts of the world has still remained largely unknown due to the scarcity of epidemiological analyzes and limited testing capacities of different countries to identify cases and deaths attributable to COVID- 19 [1-4]. Understanding the true burden of the Iranian COVID-19 epidemic is subject to …	No information	10.1101/2021.10.04.21264540	English	Compartmental SEIR model	Susceptible Exposed Mildly infected Infected requiring hospitalization Hospitalized Hospitalized in ICU Infected in hospital recovery Dead Recovered	Rental Environment, High Income (HIC); Upper-middle income (UMIC); Lower Middle Income (LMIC); Low income (LIC) ;; [16] Transmission from March 2020 to April 2020 (R0),2.5; 1.5-4.0;; assumed Transmission May 2020 to January 2021 (Rt1), 1.1; 0.9; 1.3;; assumed Transmission from February 2021 (Rt2) 2.0; 1.5; 2.5;; assumed Vaccine mode of action, Combined; Infection; Illness;; [2] [3] [4] [5][6][29]…	Iran	Iran	Lower median income	Yes	R	github.com/OJWatson/iran-ascertainment	No	Weeks	No	4	No	2	No information	Sinopharm, among others, against infection (alpha and delta): 50%, 67% and 10%, 60% Sinopharm, against severe disease (alpha and delta): 50%, 80% and 20%, 70%	No	Yes	projects	Alpha (B.1.1.7) Delta (B.1.617.2)	0-4 years 5-9 years 10-14 years 15-19 years 20-24 years 25-29 years 30-34 years 35-39 years 40-44 years 45-49 years 50-54 years 55-59 years 60- 64 years old 65-69 years old 70-74 years old 75-79 years old 80 years old or older	No	No	No	No information	No	No information	No	Recovered Hospitalized Hospitalized in ICU Dead
Ghosh S, Ghosh S	2020	COVID-19: risks of re-emergence, re-infection, and control measures - a long term modeling study	medRxiv	In this work we define a modified SEIR model that accounts for the spread of infection during the latent period, infections from asymptomatic or pauci-symptomatic infected individuals, potential loss of acquired immunity, people's increasing awareness of social distancing and the use of vaccination as well. as non-pharmaceutical interventions like social confinement. We estimate model parameters …	No information	10.1101/2020.09.19.20198051	English	Compartmental SEIR model	Susceptible Exposed Asymptomatic infected Symptomatic infected Isolated Severely infected Recovered Dead	Infectious contact rate: 0.5,1.5/day Asymptomatic infectiousness factor: 0.4-0.6 Quarantine/isolated infectiousness factor: 0.005,0.0114 Transition rate from exposed to infected: 1/14, 1/3day Fraction of symptomatic infections: 0.025,0.125 Rate Asymptomatic detection rate: 0.171 Quarantine to isolation rate: 0.025,0.125 Symptomatic detection rate: 0.371 Severe symptom development rate in isolatio…	Italy Indian Victory	Italy India Australia	Multi rental	Yes	python	github.com/subhaskghosh/model_covid_19	No	Days	No	1	No	No information	No information	No information, general: 50%, 75%, 87.5%, 93.75%	No	No	Both of them	No information	No information	No	No	No	Quarantine Isolation	No	No information	No	Recovered Dead
Giacopelli G	2020	A full-scale agent-based model of Lombardy COVID-19 dynamics to explore social networks connectivity and vaccine impact on epidemic	medRxiv	COVID-19 outbreak is an awful event. However it gives the scientists the possibility to test theories about epidemic. The aim of this contribution is to propose an individual-based model of Lombardy COVID-19 outbreak at full-scale, where full-scale means that will be simulated all the 10 million inhabitant population of Lombardy person by person, in a commercial computer. All this to test the imp…	No information	10.1101/2020.09.13.20193599	English	agent-based model	Does not apply	Probability of dying: 0.3 Probability of becoming infected: 1/40500 Days of illness: 7	Lombardy	Italy	High rent	No	MATLAB	github.com/mrjacob241/CTS-Ext	No	Days	No	1	No	No information	No information	No information, general: 100%	No	No	Replica	No information	No information	No	No	No	Lockdown	No	No information	No	Recovered Dead
Giamberardino P, Iacoviello D	2021	Optimal exit strategy design for COVID-19	2021 25th International Conference on System Theory, Control and Computing (ICSTCC)	In this paper an optimal control design approach is used to compute optimal strategies of intervention in terms of the combined actions of vaccination and social distancing. The aim is to define times and modalities of reduction of the individual limitations compatible with a cost associated to the epidemic effects on the healthy population, to the social and economic consequences of the containm…	Epidemic spread model Vaccination Time limited immunity Optimal control	10.1109/ICSTCC52150.2021.9607220	English	Compartmental SEIR model	Susceptible Exposed Infected asymptomatic Isolates Immune by recovery or vaccination	Constant birth rate, 1.69 10^3 ; assumed following (5) (16) and the Italian case Transmission rate, 10^−7 ; assumed following (5) (16) and the Italian case Rate at which immunes become susceptible again, 1/80; assumed following (5) (16) and the Italian case Spontaneous recovery rate of those diagnosed, 1/21 ; assumed following (5) (16) and the Italian case Mortality rates by class except symptoma…	Italy	Italy	High rent	Yes	No information	Not available	No	Days	No	1	No	1	No information	No information, general: 100%	No	Yes	projects	No information	No information	No	No	No	Social restrictions Use of masks Quarantines	No	Economic losses due to restrictions	No	immune
Giardina J, Bilinski A, Fitzpatrick M, Kendall E, Linas B, Salomon J, Ciaranello A	2022	Model-estimated association between simulated US elementary school-related SARS-CoV-2 transmission, mitigation interventions, and vaccine coverage across local incidence levels	JAMA Network Open	Importance: With recent surges in COVID-19 incidence and vaccine authorization for children aged 5 to 11 years, elementary schools face decisions about requirements for masking and other mitigation measures. These decisions require explicit determination of community objectives (eg, acceptable risk level for in-school SARS-CoV-2 transmission) and quantitative estimates of the consequences of chan…	No information	10.1001/jamanetworkopen.2021.47827	English	agent-based model	Susceptible Latent Infected Symptomatic Infected Asymptomatic Clinical Infected Subclinical Infected	Full day at school symptomatic adult to adult Secondary (unmitigated) attack rate: Wild type, 2.0%; Bilinski et al. 2021; Doyle et al. 2021 Adult-to-adult full-day symptomatic secondary attack rate at school Secondary (unmitigated) attack rate: alpha, 3.5%; Davis et al. 2021 Adult-to-adult full-day symptomatic secondary attack rate at school (unmitigated): delta, 7.0%; Singanayagam et al. 2021; D…	High school	USA	High rent	Yes	R	github.com/abilinski/BackToSchool2	No	Days	No	1	No	2	No information	No information, general: 25%, 50%, 70%, 90%	No	No	projects	Alpha (B.1.1.7) Delta (B.1.617.2) Others, however it does not indicate which	0-17 years 18-49 years	No	No	No	Use of masks Ventilation Isolation/Quarantine Weekly screening Social distancing Daily cleaning of surfaces	No	No information	No	hospitalized
Glover A, Heathcote J, Krueger D, Rios-Rull J	2021	Optimal age-based vaccination and economic mitigation policies for the second phase of the COVID-19	Research Working Paper	In this paper we ask how to best allocate a given time-varying supply of vaccines during the second phase of the Covid-19 pandemic across individuals of different ages. Building on our previous heterogeneous household model of optimal economic mitigation and redistribution (Glover, Heathcote, Krueger, and R´ıos-Rull, 2021) we contrast the current vaccine deployment path that prioritized older, re…	COVID-19 Vaccination Pathways	10.18651/RWP2021-15	English	Compartmental SIR model	Susceptible Infected symptomatic Infected asymptomatic Hospitalized Recovered Dead	Infection at work, 35% of infections; adjusted Infection by consumption, 19% of infections; adjusted Infection in hospitals, 5% of infections at peak; adjusted Infection in the household, initial R0 of 2.5; adjusted Initial asymptomatic infections, deaths through April 12, 2020; adjusted Rate of asymptomatic youth progressing to fever, 0.69/5.1; adjusted Rate of asymptomatic youth who recover, 0.…	USA	USA	High rent	Yes	No information	Not available	No	Days	No	1	No	1	No information	No information, general (original variant): 100% No information, general (delta variant): 50%	No	No	Replica	Delta (B.1.617.2)	Yes, it is not specified which	No	No	No	Closure of a non-essential part of the economy	Yes	No information	No	Dead Hospitalized
Glover A, Heathcote J, Krueger D, Rios-Rull J	2020	Health versus wealth: on the distributional effects of controlling a pandemic	NBER	To get the COVID-19 virus under control, many countries have shut down parts of the economy. Older individuals have the most to gain from slowing virus diffusion. Younger workers in sectors that are shuttered have most to lose. We build a model in which economic activity and disease progression are jointly determined. Individuals differ by age (young, retired), by sector (basic, luxury), and by h…	No information	10.3386/w27046	English	agent-based model	Does not apply	Infection at work: 35% Infection through consumption: 19% Infection in hospitals: 5% Infection at home: 2.5 Rate of asymptomatic and recovery: 69%, 5.1 days Rate of youth in emergency and recovery: 3 .41%, 7 days Rate of elderly in emergency and recovery: 31.8%, 7 days Rate of young people from emergency to dead, recovered: 6.2%, 6.2 days Rate of elderly from emergency to dead, recovered: 26, 6%,…	USA	USA	High rent	Yes	No information	Not available	No	Days	No	1	No	No information	No information	No information, general: 100%	No	No	Both of them	No information	Under 65 years 65 years or older	No	No	No	Lockdown	No	No information	No	Recovered Dead
Goldstein J, Cassidy T, Wachter K	2021	Vaccinating the oldest against COVID-19 saves both the most lives and most years of life	Proceedings of the National Academy of Sciences	Many competing criteria are under consideration for prioritizing COVID-19 vaccination. Two criteria based on age are demographic: lives saved and years of future life saved. Vaccinating the very old against COVID-19 saves the most lives, but, since older age is accompanied by falling life expectancy, it is widely supposed that these two goals are in conflict. We show this to be mistaken. The age …	No information	10.1073/pnas.2026322118	English	Analytical model	Does not apply	Infection mortality rate (IFR) Vaccine efficacy (θ) COVID-19 mortality fraction (ρ) Person-years saved by effective vaccination (ve)	United States Germany South Korea	United States Germany South Korea	High rent	Yes	No information	Not available	No	Days	No	1	No	No information	No information	There is no detail of the value	No	No	Replica	No information	United States: 40 years old 50 years old 60 years old 70 years old 80 years old 90 years old Germany: between 35 and 100 years old South Korea: between 35 and 90 years old	No	No	No	No information	No	No information	No	dead
Gomes M, Ferreira M, Corder R, King J, Souto-Maior C, Penha-Gonçalves C, Gonçalves G, Chikina M, Pegden W, Aguas R	2022	Individual variation in susceptibility or exposure to SARS-CoV-2 lowers the herd immunity threshold	Journal of Theoretical Biology	Individual variation in susceptibility and exposure is subject to selection by natural infection, accelerating the acquisition of immunity, and reducing herd immunity thresholds and epidemic final sizes. This is a manifestation of a wider population phenomenon known as frailty variation. Despite theoretical understanding, public health policies continue to be guided by mathematical models that le…	Frailty variation Individual variation Selection within cohorts Epidemic model Herd immunity threshold COVID-19	10.1016/j.jtbi.2022.111063	English	Compartmental SEIR model	Susceptible Exposed Infected Recovered Susceptible Vaccinated Exposed Vaccinated Infected Vaccinated Recovered Vaccinated	Reduced transmissibility due to blockade 1 (heterogeneous susceptibility), 0.2806; estimated Reduction in transmissibility due to blocks 2 and 3 (heterogeneous susceptibility), 0.6637; estimated Difference between mean time to death and mean time to recovery (heterogeneous susceptibility), 11; Estimated Coefficient of Variation (heterogeneous susceptibility), 1.638; Estimated Number of days in th…	England Scotland	England	High rent	Yes	MATLAB	Not available	No	Days	No	1	Yes	2	No information	Without information, against infection: 30% or 70% Without information, against death: 90%	No	Yes	Both of them	No information	No information	No	No	No	Quarantine	No	No information	No	Recovered Recovered Vaccinated
González-Parra G, Cogollo M, Arenas A	2022	Mathematical modeling to study optimal allocation of vaccines against COVID-19 using an age-structured population	Mdpi	Vaccination against the coronavirus disease 2019 (COVID-19) started in early December of 2020 in the USA. The efficacy of the vaccines vary depending on the SARS-CoV-2 variant. Some countries have been able to deploy strong vaccination programs, and large proportions of their populations have been fully vaccinated. In other countries, low proportions of their populations have been vaccinated, due…	Mathematical models SARS-CoV-2 virus Vaccination Age structure Computational mathematics	10.3390/axioms11030109	English	compartmental model	Susceptible Infected (capable of infecting others) Infected asymptomatic (capable of infecting others) Recovered (not Infected) Vaccinated Dead	Susceptible 1, 149284000; Supposed Asymptomatic 1, 798,000; presumed Infected (symptomatic) 1,798,000; course Susceptible 2, 112.104000; course Asymptomatic 2, 588,000; presumed Infected (symptomatic) 2,588,000; supposed Recovered, 16000000; assumed Total Population, 300705643; putative infectious period, 7; [113] Case fatality rate (rate) age group 1, 0.01; [114] Case fatality rate (rate) age gr…	USA	USA	High rent	Yes	No information	Not available	No	Days	No	1	No	2	No information	Pfizer, Moderna, overall: 90% (60% - 90%)	No	No	Replica	No information	15 to 54 years 55 years or older	No	No	No	No information	No	No information	No	dead
Gonzalez-Parra G.	2021	Analysis of delayed vaccination regimens: a mathematical modeling approach	Mdpi	The first round of vaccination against coronavirus disease 2019 (COVID-19) began in early December of 2020 in a few countries. There are several vaccines, and each has a different efficacy and mechanism of action. Several countries, for example, the United Kingdom and the USA, have been able to develop consistent vaccination programs where a large percentage of the population has been vaccinated …	SARS-CoV-2 virus Vaccination Delayed dose Mathematical modeling Simulation	10.3390/epidemiology2030021	English	compartmental model	Susceptible Exposed Infected presymptomatic Infected symptomatic Infected asymptomatic Hospitalized Recovered Vaccinated first dose Vaccinated second dose	Latent initials, 997,600; initial presymptomatic course, 791200; putative Infected (symptomatic) initials, 1204000; initial assumption Asymptomatic, 1204000; initial assumption Hospitalized, 71552; course Recovered initials, 16462937; Assumed Initial Total Population, 330705643; presumed Latent period, 2.9 days;[1, 118, 119] Presymptomatic period, 2.3 days; [1,118,119] Infectious period, 7 days; …	USA	USA	High rent	Yes	No information	Not available	No	Days	No	1	No	2	15 to 20 days	No information, first dose overall: 60% Pfizer, Moderna, second dose overall: 95%	No	No	Replica	No information	No information	No	No	No	No information	No	No information	No	Hospitalized Dead
Good M, Hawkes M	2020	The interaction of natural and vaccine-induced immunity with social distancing predicts the evolution of the COVID-19 pandemic	mBio	The existence and nature of immunity to severe acute respiratory syndrome coronavirus 2 (SARS-CoV-2) are currently unknown; however, neutralizing antibodies are thought to play the major role and data from studying other coronaviruses suggest that partial clinical immunity lasting up to 1 year will occur postinfection. We show how immunity, depending on its durability, may work with current socia…	SARS-CoV-2 COVID-19 Immunity Public health Vaccines SARS-CoV-2	10.1128/mBio.02617-20	English	Compartmental SIRS model	Susceptible Infected Recovered Dead	Birth rate, 143 days^-1; (59) Natural mortality rate (population), 0.000016 days^-1; (59) Number of contacts, 0.18; (52) Infection recovery rate, 0.071 days^-1; (58) Immunity decline rate, 0;: Mortality rate from infection, 0.0066; (58) Social distancing index, 0; (58)	alberta	Canada	High rent	Yes	No information	Not available	No	Years	No	1	No	No information	No information	No information, general: 50%	No	Yes	projects	No information	No information	No	No	No	Social distancing Use of masks Hand washing	No	No information	No	Recovered Dead
Gozzi N, Bajardi P, Perra N	2021	The importance of non-pharmaceutical interventions during the COVID-19 vaccine rollout	PLoS Computational Biology	The promise of efficacious vaccines against SARS-CoV-2 is fulfilled and vaccination campaigns have started worldwide. However, the fight against the pandemic is far from over. Here, we propose an age-structured compartmental model to study the interplay of disease transmission, vaccines rollout, and behavioral dynamics. We investigate, via in-silico simulations, individual and societal behavioral…	No information	10.1371/journal.pcbi.1009346	English	Compartmentalized SLIR model	Susceptible Latent Infected presymptomatic Infected asymptomatic Infected symptomatic Recovered asymptomatic Recovered symptomatic Dead Dead observed Susceptible vaccinated Latent vaccinated Infected presymptomatic vaccinated Infected asymptomatic vaccinated Infected symptomatic vaccinated Recovered asymptomatic vaccinated Recovered symptomatic vaccinated Dead vaccinated Dead observed vaccinated	Transmissibility, ; calibrated Latent Period, 3.7; (90, 91) Presymptomatic period, 1.5; (90, 91) Asymptomatic fraction, 0.35; (92, 93) Reduced infectivity, 0.55; (94) Infectious period, 2.5; (95, 96) Mortality rate from infection, stratified by age; (56) Days spent in D before moving to C, ; calibrated	Egypt Peru Serbia Ukraine Canada Italy	Egypt Peru Serbia Ukraine Canada Italy	Multi rental	Yes	python	Not available	No	Weeks	No	1	No	1	No information	Pfizer, AstraZeneca, total: 90% (50% and 70%) No information, against infection: 30%, 50% and 60%	No	No	Both of them	No information	0-4 years 5-9 years 10-14 years 15-19 years 20-24 years 25-29 years 30-34 years 35-39 years 40-44 years 45-49 years 50-54 years 55-59 years 60- 64 years old 65-69 years old 70-74 years old 75 years old or older	No	No	No	Social distancing Wearing of masks Telecommuting School closures Quarantines	No	No information	No	Recovered asymptomatic Recovered symptomatic Recovered asymptomatic vaccinated Recovered symptomatic vaccinated Dead Dead vaccinated
Gozzi N, Chinazzi M, Davis J, Mu K, Piontti A, Vespignani A, Perra N	2022	Preliminary modeling estimates of the relative transmissibility and immune escape of the Omicron SARS-CoV-2 variant of concern in South Africa	medRxiv	We develop a stochastic, multi-strain, compartmental epidemic model to estimate the relative transmissibility and immune escape of the Omicron variant of concern (VOC) in South Africa. The model integrates population, non-pharmaceutical interventions, vaccines, and epidemiological data and it is calibrated in the period May 1st, 2021 – November 23rd, 2021. We explore a parameter space of relative…	No information	10.1101/2022.01.04.22268721	English	compartmental model	Susceptible Infected Latent Recovered	Transmissibility, Uniform(1,2.5); assumed Seasonality Factor, Uniform(0.5,1) (0.5 implies strong seasonality while 1.0 no seasonality); assumption Delay in deaths, Uniform(10,30) Initial number of infected people, values between 1 and 10 times the number of cases reported in the week before the start of the simulation; assumption Initial number of recovered, uniformly values between 2 and 20 time…	South Africa	South Africa	upper middle income	Yes	Fortran	Not available	No	Days	No	1	No	2	No information	There is no detail of the value	No	No	Replica	Omicron (B.1.1.529) Delta (B.1.617.2) Alpha (B.1.1.7)	0-9 years old 10-19 years old 20-24 years old 25-29 years old 30-39 years old 40-49 years old 50-59 years old 60-69 years old 70-79 years old 80 years old or more	No	No	No	No information	No	No information	No	Hospitalized Dead
Guerstein S, Romeo-Aznar V, Dekel M, Miron O, Davidovitch N, Puzis R, Pilosof S	2020	Optimal strategies for combining vaccine prioritization and social distancing to reduce hospitalizations and mitigate COVID19 progression	medRxiv	Social distancing is an effective population-level mitigation strategy to prevent COVID19 spread but it does not reduce the number of susceptible individuals and bears severe economic and psychological consequences. A vaccine has recently been developed but its deployment will be limited and not immediate. Designing an optimal combination of these two intervention strategies is a priority, but a …	No information	10.1101/2020.12.22.20248622	English	compartmental model	Susceptible Infected Infected presymptomatic Infected asymptomatic Infected symptomatic Isolated Hospitalized Asymptomatic individuals recover naturally Vaccinated	Infections per person and day, 0.31; assumed Incubation time, 1/6.4 days; [1] Recovery rate, 1/7 days; [2] Time in presymptomatic phase, 1/2.1 days; [3] Quarantine time when showing symptoms, 1 day; [4] Vaccine efficiency, 0.95; [5] Relative infectiousness of presymptomatic and asymptomatic relative to symptomatic, 0.5; [6.7] Proportion of hospitalized cases, Table S1; [8] Proportion of asymptoma…	Israel Italy Belgium Germany	Israel Italy Belgium Germany	High rent	Yes	No information	Not available	No	Days	No	1	No	1	No information	Without information, against hospitalizations: (0%-75%+)	No	No	Replica	No information	0-9 years old 10-19 years old 20-29 years old 30-39 years old 40-49 years old 50-59 years old 60-69 years old 70-79 years old 80 years old or more	No	No	No	Social distancing	No	No information	No	hospitalized
Gumel A, Iboi E, Ngonghala C, Ngwa G	2021	Toward achieving a vaccine-derived herd immunity threshold for COVID-19 in the US	Frontiers in Public Health	novel coronavirus emerged in December of 2019 (COVID-19), causing a pandemic that affected unprecedented public health and economic burden in all nooks and corners of the world. Although the control of COVID-19 largely focused on the use of basic public health measures (primarily based on using non-pharmaceutical interventions, such as quarantine, isolation, social-distancing, face mask usage, an…	COVID-19 Vaccine Social-distancing Herd immunity Face mask Stability Reproduction number	10.3389/fpubh.2021.709369	English	multigroup model	Population without vaccinated susceptible masks Population without vaccinated susceptible masks Population without exposed masks Population without infected presymptomatic masks Population without symptomatic infected masks Population without hospitalized infected masks Population without hospitalized masks Population without recovered masks Population with susceptible unvaccinated masks Populati…	Recruitment rate in the population, 1.2 × 10^4/day; estimate Natural mortality rate, 1/(79 × 365)/day; Estimated Effective contact rate of presymptomatic individuals not wearing (wear) masks, ;: Effective contact rate for symptomatic-infectious individuals not wearing (wear) face masks, ;: Effective contact rate for symptomatic-infectious individuals not wearing ( wear) masks, ;: Effective contac…	USA	USA	High rent	Yes	MATLAB	Not available	No	Days	No	2	Yes	1	No information	AstraZeneca, overall: 70% Pfizer, Moderna, overall: 95%	No	No	Both of them	No information	No information	No	No	No	Use of face masks	No	No information	No	Hospitalized Recovered
Gutierrez-Jara J, Saracini C	2022	Risk perception influence on vaccination program on COVID-19 in Chile: a mathematical model	International Journal of Environmental Research and Public Health	The SARS-CoV-2 virus emergency prompted unprecedented safety measures, which were accepted by the population of each country to different degrees, for example, with more or less willingness to use personal protective elements (PPEs). We have developed a mathematical model of the contagion process, based on Chilean data, to assess the interaction between biological factors (such as the impact of v…	Mathematical model Risk perception Vaccination COVID-19	10.3390/ijerph19042022	English	Compartmental SIR model	Vaccinated susceptible Vaccinated exposed Vaccinated asymptomatic Vaccinated infected Vaccinated in treatment Vaccinated recovered Unvaccinated susceptible Unvaccinated exposed Unvaccinated asymptomatic Unvaccinated infected Unvaccinated in treatment Unvaccinated recovered	Birth rate (mortality), 0; assumed vaccination rate, 0.012; (20) Loss of immunity of the vaccinated, 1/360; assumed Asymptomatic (infectious) transmission rate, 3.08*0.75*0.3 ( βa*0.5 ) ; (17,35,36) Susceptibility reduction factor (infectivity), 0.35; (20, 21, 35) Rate of exit from latent unvaccinated (vaccinated) to infectious unvaccinated (vaccinated), 1/5; (17, 21, 35) Proportion of latent unv…	Chili	Chili	High rent	Yes	MATLAB	Not available	No	Days	No	1	No	2	No information	No information, reduced susceptibility: 35% No information, reduced infectiousness: 35%	No	Yes	projects	No information	No information	No	No	No	Yes, it is not specified which	No	No information	No	Vaccinated Recovered vaccinated Recovered unvaccinated Dead unvaccinated Dead vaccinated
Guzmán-Merino M, Durán C, Marinescu M, Delgado-Sanz C, Gomez-Barroso D, Carretero J, Singh D	2021	Assessing population-sampling strategies for reducing the COVID-19 incidence	Computers in Biology and Medicine	As long as critical levels of vaccination have not been reached to ensure heard immunity, and new SARS-CoV-2 strains are developing, the only realistic way to reduce the infection speed in a population is to track the infected individuals before they pass on the virus. Testing the population via sampling has shown good results in slowing the epidemic spread. Sampling can be implemented at differe…	SARS-CoV-2(COVID-19) Agent-based simulation Sampling strategies Social model Contact matrices	10.1016/j.compbiomed.2021.104938	English	agent-based model	Susceptible Primary exposed Secondary exposed Asymptomatic infected Primary infected Hospitalized Recovered Hospitalized Dead	The article is an application of EpiGraph: https://www.arcos.inf.uc3m.es/epigraph/, summarized are parameters are: It uses EpiGraph project parameters (https://www.arcos.inf.uc3m.es/ epigraph/), summarized: Individual age: no information Male or female: no information White, black, Latino, Asian, American Indian, other: no information Student, worker, elderly, or unemployed: no information Profes…	62 most populous cities	Spain	High rent	No	No information	Not available	No	Days	No	4	No	3	No information	There is no detail of the value	No	No	Both of them	Delta (B.1.617.2) Alpha (B.1.1.7) Variant E484K	9 years old or younger 10-19 years old 20-29 years old 30-39 years old 40-49 years old 50-59 years old 60-69 years old 70-79 years old 80 years old or older	No	No	Yes	Use of face masks Quarantine/Isolation	Yes	No information	No	Hospitalized Recovered Dead
Hagens A, İnkaya A, Yildirak K, Sancar M, van der Schans J, Acar Sancar A, Ünal S, Postma M, Yeğenoğlu S	2021	COVID-19 vaccination scenarios: a cost-effectiveness analysis for Turkey	Vaccines	As of March 2021, COVID-19 has claimed the lives of more than 2.7 million people worldwide. Vaccination has started in most countries around the world. In this study, we estimated the cost-effectiveness of strategies for COVID-19 vaccination for Turkey compared to a baseline in the absence of vaccination and imposed measures by using an enhanced SIRD (Susceptible, Infectious, Recovered, Death) mo…	COVID-19 Cost-effectiveness Vaccination Turkey Dynamic modeling	10.3390/vaccines9040399	English	Compartmental SIRD model	Susceptible Infected Recovered Isolated Hospitalized Hospitalized ICU Dead	Total population, 83429615; (51) Proportion of total population (fraction), [0.325, 0.310, 0.238, 0.127] [0-19, 20-39, 40-59, ≥60]; (52) Case fatality rate (deaths/case), [0.000030, 0.000282, 0.004858, 0.087421] [0-19, 20-39, 40-59, ≥60]; estimate Recovery rate, [0.999970, 0.999718, 0.995142, 0.912579] [0-19, 20-39, 40-59, ≥60];: Years of expected life remaining, [64.34, 44.92, 26.71, 8.75] [0- 1…	Turkey	Turkey	upper middle income	Yes	R Access Microsoft Excel	Not available	No	Days	No	1	Yes	2	No information	Based on AstraZeneca, Pfizer among others, against transmission: 90% No information, Vaccine effectiveness against disease: 90% No information, Vaccine effectiveness against transmission: 45%	No	No	projects	No information	0–19 years old 20–39 years old 40–59 years old 60 years old or older	No	No	No	Use of masks Social distancing Telecommuting Quarantine/Isolation	No	GDP per capita Productivity costs	No	Recovered Hospitalized Hospitalized in ICU Dead
Hammoumi A, Hmarrass H, Qesmi R	2021	Impact of booster COVID-19 vaccine for Moroccan adults: a discrete age-structured model approach	medRxiv	Public health control strategies, such as lockdown, seem to be effective in reducing the spread of the pandemic, but are ineffective as a whole since lockdown is responsible for global economic crisis and badly lived by the majority of children and adults who have developed mental health disorders and familial problems as well. Thus, the development of a vaccine against COVID-19 is needed to cont…	No information	10.1101/2021.03.14.21253555	English	compartmental model	Susceptible unvaccinated Susceptible vaccinated Infected asymptomatic Infected symptomatic Hospitalized Recovered Dead	Initial susceptible population: 23428191; [20] Initial susceptible children: 12437000; [20] Initial population vaccinated: 0; text Initial asymptomatic population: 0.9; [19] Unreported initial symptomatic population: 6; [19] Initial symptomatic population reported: 1; text Initial population retrieved: 0; text Initial population COVID-deceased: 0; text Infection rate from infectious adults to ind…	Morocco	Morocco	Lower median income	Yes	SPSS	Not available	No	Days	No	1	No	2	No information	No information, general: 90%	No	No	Replica	No information	Under 18 years 18 years or older	No	No	No	Use of masks Physical distancing Disinfection measures	No	No information	No	Deaths Hospitalized in ICU
Han S, Cai J, Yang J, Zhang J, Wu Q, Zheng W, Shi H, Ajelli M, Zhou X, Yu H	2021	Time-varying optimization of COVID-19 vaccine prioritization in the context of limited vaccination capacity	Nature Communications	Dynamically adapting the allocation of COVID-19 vaccines to the evolving epidemiological situation could be key to reduce COVID-19 burden. Here we developed a data-driven mechanistic model of SARS-CoV-2 transmission to explore optimal vaccine prioritization strategies in China. We found that a time-varying vaccination program (ie, allocating vaccines to different target groups as the epidemic evo…	No information	10.1038/s41467-021-24872-5	English	Compartmental model structured by age	Susceptible unvaccinated Vaccinated who have not yet developed protection Vaccinated who have not achieved effective protection Infected Immune by infection or successful vaccination	Number of age groups, 17;: Population size for age group i, specified age group ; (6) Population size for age group i within level k, specified age group; (7) (8) Transmission rate, derived; (9) Generation time, 5.5; (10) Contact matrix, ; (2) Relative susceptibility to SARS-CoV-2 infection for age group i, specified age group; (10) Vaccine efficacy (protection against infection) for age group i …	China	China	upper middle income	Yes	R Python	github.com/ShashaHan-collab/DynamicVaccineAllocationMod	No	Days	No	1	Yes	2	21 days between first and second dose	Without information, against infection (ages between 15-59 years): 80% Without information, against infection (other ages): 80%x0.75	No	No	projects	No information	0–4 years 5–9 years 10–14 years 15–19 years 20–24 years 25–29 years 30–34 years 35–39 years 40–44 years 45–49 years 50–54 years 55–59 years 60– 64 years old 65–69 years old 70–74 years old 75–79 years old 80 years old or older	No	No	No	Yes, it is not specified which	Yes	No information	No	Hospitalized Hospitalized in ICU Dead Immune due to infection or successful vaccination
Hanly M, Churches T, Fitzgerald O, Post J, MacIntyre C, Jorm L	2022	The impact of re-opening the international border on COVID-19 hospitalizations in Australia: a modeling study	The Medical Journal of Australia	Objective: To estimate the numbers of COVID-19-related hospitalizations in Australia after re-opening the international border. Desing: Population-level deterministic compartmental epidemic modeling of eight scenarios applying various assumptions regarding SARS-CoV-2 transmissibility (baseline R(0) = 3.5 or 7.0), vaccine rollout speed (slow or fast), and scale of border re-opening (mean of 2,500 …	No information	10.5694/mja2.51291	English	Compartmental SEIHR model	Susceptible unvaccinated Exposed unvaccinated Infected unvaccinated Hospitalized unvaccinated Recovered unvaccinated Susceptible vaccinated Exposed vaccinated Infected vaccinated Hospitalized vaccinated Recovered vaccinated	Reproduction number in the absence of interventions or measures to suppress the virus, 2.5 and 7.0;: Inverse of Mean Latency Period, 1/6;: Inverse of Mean Infectious Period, 1/10 Vaccine Efficacy: Reduced probability of infection of a vaccinated person relative to an unvaccinated person, 80%;: Mean number of days an individual spends hospitalized, 7;: Probability of hospitalization of an infected…	Australia	Australia	High rent	Yes	R	github.com/CBDRH/vaccineBorders	cbdrh.shinyapps.io/covoidance/	Days	No	1	No	2	No information	Without information, against symptomatic infection: 80% Without information, against hospitalization: 71%	No	No	projects	Delta (B.1.617.2) Alpha (B.1.1.7)	0-15 years old 16-39 years old 40-59 years old 60 years old or older	No	No	No	Use of masks Handwashing Social distancing	No	No information	Yes	Hospitalized unvaccinated Recovered unvaccinated Hospitalized vaccinated Recovered vaccinated
Hartnett G, Parker E, Gulden T, Vardavas R, Kravitz D	2021	Modeling the impact of social distancing and targeted vaccination on the spread of COVID-19 through a real city-scale contact network.	Journal of Complex Networks	We use mobile device data to construct empirical interpersonal physical contact networks in the city of Portland, Oregon, both before and after social distancing measures were enacted during the COVID-19 pandemic. These networks reveal how social distancing measures and the public's reaction to the incipient pandemic affected the connectivity patterns within the city. We find that as the pandemic…	COVID-19 vaccination Social distancing Epidemic modeling Contact network Mobile device data	10.1093/comnet/cnab042	English	Compartmental SEIR model Contact network model	Susceptible Exposed Infected Removed	Transmission rate, 1,337; calibrated Incubation rate, 1/3; Calibrated Recovery Rate, 1/14; calibrated Critical threshold of vaccination before social distancing, 0.23; Estimated Critical Vaccination Threshold During Social Distancing, 0.06; Estimate	Portland	USA	High rent	Yes	python	github.com/RANDCorporation/network_vaccination	No	Days	No	1	No	No information	No information	No information, against infection: 100%	No	No	projects	No information	No information	No	No	No	Social distancing	No	No information	No	Recovered Dead
Hawkes M, Good M	2022	Vaccinating children against COVID-19: commentary and mathematical modeling	medRxiv	With the recent licensure of mRNA vaccines against COVID-19 in the 5-11 year old age group, the public health impact of a childhood immunization campaign is of interest. Using a mathematical epidemiological model, we project that childhood vaccination carries minimal risk and yields modest public health benefits. These include large relative reductions in child morbidity and mortality, although t…	No information	10.1101/2022.01.05.22268820	English	Compartmental SIR model	Susceptible Infected Recovered Vaccinated Infected Vaccinated Recovered Vaccinated	Birth rate, [52,334 births in Alberta (2018), 143 days^-1 (Alberta)][315,147 births Australia (2018), 863 days^-1 (Australia)]; (22) Structure of the population by age Australia [millions (%)], [1.5 (5.9), 2.3 (8.9), 2.5 (9.5), 7.4 (29), 6.4 (25), 3.8 (15), 1.8 ( 7.1), 25.7 (100)] [<5 years of age, 5-11, 12-19, 20-39, 40-59, 60-74, ≥75]; (23) Alberta population age structure [millions (%)], [0.27…	AustraliaAlberta	Australia Canada	High rent	Yes	R	Not available	No	Days	No	1	No	2	No information	Based on Pfizer, mortality prevention: 96.7% Based on Pfizer and Moderna, prevention in hospitalization: 86% No information, reduced susceptibility of vaccinated: 67% No information, reduced infectiousness of vaccinated: 27%	No	No	projects	Delta (B.1.617.2) Alpha (B.1.1.7)	4 years old or younger 5-11 years old 12-19 years old 20-39 years old 40-59 years old 60-74 years old 75 years old or older	No	No	No	Quarantine/Isolation Social distancing Wearing a mask Handwashing	No	No information	No	Recovered Recovered vaccinated Dead Hospitalized Dead vaccinated
Hinch R, Probert W, Nurtay A, Kendall M, Wymant C, Hall M, Lythgoe K, Bulas A, Zhao L, Stewart A, Ferretti L, Montero D, Warren J, Mather N, Abueg M, Wu N, Legat O , Bentley K, Mead T, Van-Vuuren K, Feldner-Busztin D, Ristori T, Finkelstein A, Bonsall D, Abeler-Dörner L, Fraser C	2021	OpenABM-Covid19-an agent-based model for non-pharmaceutical interventions against COVID-19 including contact tracing	PLoS Computational Biology	SARS-CoV-2 has spread across the world, causing high mortality and unprecedented restrictions on social and economic activity. Policymakers are assessing how best to navigate through the ongoing epidemic, with computational models being used to predict the spread of infection and assess the impact of public health measures. Here, we present OpenABM-Covid19: an agent-based simulation of the epidem…	No information	10.1371/journal.pcbi.1009146	English	agent-based model	Susceptible Asymptomatic infected Mild presymptomatic infected Severe presymptomatic infected Mild symptomatic infected Severe symptomatic infected Hospitalized Hospitalized in ICU Hospitalized recovering Recovered Dead	Number of infections seeded at the beginning of the simulation,10 Mean of the generation time distribution (days), 5.5; [7, 45-48] Standard deviation (days) of Infectious period, 2.14; [7, 45-48] Mean number of infected individuals per infectious individual with moderate to severe symptoms, 5.8; derived from calibration at doubling time Relative infectivity of asymptomatic relative to symptomatic…	United Kingdom	United Kingdom	High rent	Yes	CR Python	github.com/BDI-pathogens/OpenABM-Covid19-model-paper	No	Days	No	1	No	1	No information	No information, general: 90% No information, against symptoms: 90%	No	No	Both of them	No information	0-9 years old 10-15 years old 16-24 years old 25-34 years old 35-44 years old 45-54 years old 55-64 years old 65-74 years old 75 years old or older	No	No	No	Symptomatic self-isolation Quarantine Protecting the vulnerable Social distancing Testing and contact tracing	No	No information	No	Hospitalized Hospitalized in ICU Recovered Dead
Hjorleifsson K, Rognvaldsson S, Jonsson H, Agustsdottir A, Andresdottir M, Birgisdottir K, Eiriksson O, Eythorsson E, Fridriksdottir R, Georgsson G, Gudmundsson K, Gylfason A, Haraldsdottir G, Jensson B, Jonasdotti A, Jonasdottir A, Josefsdottir K , Kristinsdottir N, Kristjansdottir B, Kristjansson T, Magnusdottir D, Palsson R, le Roux L, Sigurbergsdottir G, Sigurdsson A, Sigurdsson M, Sveinbjorn…	2022	Reconstruction of a large-scale outbreak of SARS-CoV-2 infection in Iceland informs vaccination strategies	Clinical Microbiology and Infection	Objectives: The spread of SARS-CoV-2 is dependent on several factors, both biological and behavioral. The effectiveness of nonpharmaceutical interventions can be largely attributed to changes in human behaviour, but quantifying this effect remains challenging. Reconstructing the transmission tree of the third wave of SARS-CoV-2 infections in Iceland using contact tracing and viral sequence data f…	COVID-19 Outbreak reconstruction SARS-CoV-2 Transmission tree Vaccination strategy	10.1016/j.cmi.2022.02.012	English	Bayesian phylogenetic model	No information	Proportion of reported cases, 0.87 Proportion of reported contacts, 0.74 Probability of non-infectious contact between cases, 5.5x10^-4 Virus mutation rate, 0.23; Estimated Probability of Transmission Peer-to-Peer Contact, 1 Probability of False-Positive Reporting of Contact, 0	Iceland	Iceland	High rent	Yes	R	github.com/DecodeGenetics/COVID19_reconstruction_iceland	No	Days	No	1	No	2	No information	mRNA-type vaccines, overall: 60% (90%)	No	No	projects	No information	16-29 years old 30-39 years old 40-49 years old 50-59 years old 60-69 years old 70-79 years old 80-89 years old 90 years old or more	No	No	No	Quarantine/Isolation Closure of public places Restriction on gatherings Use of masks Social distancing	Yes	No information	No	dead
Hladish T, Pillai A, Longini I	2022	Updated projections for COVID-19 Omicron wave in Florida	medRxiv	In this report, we use a detailed simulation model to assess and project the COVID-19 epidemic in Florida. The model is a data-driven, stochastic, discrete-time, agent based model with an explicit representation of people and places. Using the model, we find that the omicron variant wave in Florida is likely to cause many more infections than occurred during the delta variant wave. Due to testing…	No information	10.1101/2022.01.06.22268849	English	agent-based model	Susceptible Exposed Asymptomatic infected Mildly infected Severely infected Critically infected Recovered Dead	Relative transmission advantage omicron, 2.0; assumed Relative Severity omicron, 0.25; assumed Relative latency period omicron, 0.5; assumed Omicron immune escape probability, 60%; assumed	Florida	USA	High rent	Yes	C++R Makefile Shell	github.com/tjhladish/covid-abm	No	Days	Yes	1	No	2	No information	Without information, against first dose infection (other variant): 40% Without information, against second dose infection (other variant): 80% Without information, against first dose infection (alpha variant): 40% Without information, against second dose infection ( alpha variant): 80% No information, against first dose infection (delta variant): 34% No information, against second dose infection …	No	Yes	Both of them	Alpha (B.1.1.7) Delta (B.1.617.2) Omicron (B.1.1.529) Others, however it does not indicate which	Yes, it is not specified which	Yes	No	Yes	Business closures School closures Social distancing Stay at home orders	Yes	Employment status School attendance status	No	Infected Recovered Dead
Hoertel N, Blachier M, Limosin F, Sánchez-Rico M, Blanco C, Olfson M, Luchini S, Schwarzinger M, Leleu H	2021	Optimizing SARS-CoV-2 vaccination strategies in France: results from a stochastic agent-based model	Research Square	The COVID-19 pandemic is a major global societal, economic and health threat. The availability of COVID19 vaccines has raised hopes for a decline in the pandemic. We built upon a stochastic agent-based microsimulation model of the COVID-19 epidemic in France. We examined the potential impact of different vaccination strategies, defined according to the age, medical conditions, and expected vaccin…	COVID-19SARS-CoV-2 Vaccine Hospital-bed occupancy Incidence Mortality ABM	10.21203/rs.3.rs-149457/v1	English	agent-based model	Does not apply	School class size (average), 30; assumption Proportion of small businesses (<10 employees) , 18.40% ; INSEE, 2018 8 Number of colleagues in small companies (average) , 2 ; assumption Number of colleagues in larger companies (average), 10 ; assumption Employment rate (for people aged 20 to 65), 92% ; INSEE, 2020 Purchase density (per 100,000 inhabitants), 29.3; APUR, 2018 9 Number of shopping trip…	France	France	High rent	No	C++	github.com/henrileleu/covid19	No	Days	Yes	3	Yes	2	No information	Pfizer, 2nd dose overall (16 to 55 years): 95.6% (89.4% - 98.6%) Pfizer, 2nd dose overall (55 to 65 years): 93.7% (80.6% - 98 .8%) Pfizer, second dose overall (65 to 75 years old): 94.7% (66.7% - 99.9%) Pfizer, second dose overall (over 75 years old): 94.7% Moderna, second Overall Dose (Over 18 Years): 94.5% (86.5% - 97.8%) AstraZeneca, 2nd Overall Dose (Over 18 Years): 70.4% (54.8% - 80.6% )	No	Yes	Both of them	No information	16 to 55 years old 55 to 65 years old 65 to 75 years old 75 years old or older	Yes	Yes	Yes	No information	Yes	No information	No	Deaths Hospitalized in ICU
Hogan A, Winskill P, Watson O, Walker P, Whittaker C, Baguelin M, Brazeau N, Charles G, Gaythorpe K, Hamlet A, Knock E, Laydon D, Lees J, Løchen A, Verity R, Whittles L, Muhib F , Hauck K, Ferguson N, Ghani A	2021	Within-country age-based prioritisation, global allocation, and public health impact of a vaccine against SARS-CoV-2: a mathematical modeling analysis	vaccine	The worldwide endeavor to develop safe and effective COVID-19 vaccines has been extraordinary, and vaccination is now underway in many countries. However, the doses available in 2021 are likely to be limited. We extend a mathematical model of SARS-CoV-2 transmission across different country settings to evaluate the public health impact of potential vaccines using WHO-developed target product prof…	SARS-CoV-2 Mathematical model COVID-19 Vaccination model Optimization	10.1016/j.vaccine.2021.04.002	English	Compartmental SEIR model	Susceptible Exposed Mildly infected Infected requiring hospitalization Hospitalized Hospitalized in ICU Infected in hospital recovery Dead Recovered and immune	Rental Environment, High Income (HIC); Upper-middle income (UMIC); Lower Middle Income (LMIC); Low income (LIC) ;; [16] Transmission from March 2020 to April 2020 (R0),2.5; 1.5-4.0;; assumed Transmission May 2020 to January 2021 (Rt1), 1.1; 0.9; 1.3;; assumed Transmission from February 2021 (Rt2) 2.0; 1.5; 2.5;; assumed Vaccine mode of action, Combined; Infection; Illness;; [2] [3] [4] [5][6][29]…	Chad Pakistan Turkey Canada	Chad Pakistan Turkey Canada	Multi rental	Yes	R	github.com/mrc-ide/nimue	www.covidsim.org	Days	No	1	No	2	21 days between the first and second dose	Without information, against infection: 90%, 70%, 0% Without information, against disease: 90%, 60%, 0% Without information, against infection (in those older than 65 years): 45%	No	Yes	Both of them	Alpha (B.1.1.7)	0-4 years 5-9 years 10-14 years 15-19 years 20-24 years 25-29 years 30-34 years 35-39 years 40-44 years 45-49 years 50-54 years 55-59 years 60- 64 years old 65-69 years old 70-74 years old 75-79 years old 80 years old or older	No	No	No	Yes, it is not specified which	Yes	No information	No	Infected requiring hospitalization Hospitalized Hospitalized in ICU Dead Recovered and immune
Hohenegger S, Cacciapaglia G, Sannino F	2021	Effective mathematical modeling of health passes during a pandemic	Research Square	We study the impact on the epidemiological dynamics of a class of restrictive measures that are aimed at reducing the number of contacts of individuals who have a higher risk of being infected with a transmittable disease. Such measures are currently either implemented or at least discussed in numerous countries worldwide to ward off a potential new wave of COVID-19. They come in the form of Heal…	COVID-19 Health Passes (HP) SARS-Cov-2	10.21203/rs.3.rs-1031016/v1	English	Compartmental SIR model	Susceptible Infected unvaccinated Infected vaccinated Eliminated	Biological effects of the different vaccines (ζ): 0, 0.15 and 0.2; based on an average of the efficacy of each vaccine weighted by population distribution) Reduction factor for contacts of infectious unvaccinated individuals (pVT): 0.6, 0.8, 0.9 and range [0.1] Reduction factor for the social interactions in any unvaccinated individual (pV): range [0,1] Disease infection rate (λ0): 0.06 Asymptoti…	France Italy Denmark	France Italy Denmark	High rent	Yes	No information	Not available	No	Days	No	1	No	No information	No information	The efficacy of the vaccine is encoded in the reduction of the factor ζ ∈ [0,1). For the infection rate of vaccinated individuals ζ = 0, 0.15 and 0.2	No	Yes	Replica	No information	No information	No	No	No	physical distancing	No	No information	No	Recovered Dead
Holmdahl I, Kahn R, Slifka K, Dooling K, Slayton R	2021	Modeling the impact of vaccination strategies for nursing homes in the context of increased SARS-CoV-2 community transmission and variants.	medRxiv	Nursing homes (NH) were among the first settings to receive COVID-19 vaccines in the United States, but staff vaccination coverage remains low at an average of 64%. Using an agent-based model, we examined the impact of community prevalence, the Delta variant, staff vaccination coverage, and boosters for residents on outbreak dynamics in nursing homes. We found that increased staff primary series …	No information	10.1101/2021.10.25.21265493	English	agent-based model	Susceptible Exposed Infected asymptomatic Infected symptomatic Recovered	Probability of infection by infectious contact, 0.0372; estimated R0, 6 (delta estimate); [1,2] Daily staff-to-staff contacts, 2; [3] Daily staff-resident contacts, 6; [3.4] Daily contacts staff: residents, 6:12; [3] Resident daily contacts: residents (not roommates), 6; estimated Probability of daily visit, 0.1; estimated Latency period (days), 3-5; [5] Proportion of asymptomatic unvaccinated st…	retirement homes	USA	High rent	No	R	github.com/rek16No/Nhboosters	No	Days	No	1	No	2	No information	Without information, against infection (staff with two doses): 70% Without information, against infection (residents with two doses): 50% Without information, against progression of symptoms (staff with two doses): 70% Without information, against progression of symptoms (residents with two doses): 60%, 66.67% No information, against symptomatic disease (staff with two doses): 90% No information,…	No	No	Replica	No information	No information	No	No	No	Visiting Restrictions Personal Protection	Yes	No information	No	dead
Huang B, Wang J, Cai J, Yao S, Chan P, Tam T, Hong Y, Ruktanonchai C, Carioli A, Floyd J, Ruktanonchai N, Yang W, Li Z, Tatem A, Lai S	2021	Integrated vaccination and physical distancing interventions to prevent future COVID-19 waves in Chinese cities	Nature Human Behavior	The coronavirus disease 2019 (COVID-19) pandemic has posed substantial challenges to the formulation of preventive interventions, particularly since the effects of physical distancing measures and upcoming vaccines on reducing susceptible social contacts and eventually halting transmission remain unclear. Here, using anonymized mobile geolocation data in China, we devise a mobility-associated soc…	No information	10.1038/s41562-021-01063-2	English	MC-SEIR model	Susceptible Exposed Infected Recovered Vaccinated	Disease transmission coefficient, Poisson distribution: no information Immunity loss rate: no information Immunity loss rate in vaccinated: no information Calibration by Bayesian optimization	Wuhan Zhuzhou Qiqihar Hefei Hangzhou Beijing Chengdu	China	upper middle income	Yes	python	github.com/gubb673/MC-SEIR	No	Days	No	1	Yes	2	No information	No information, general (pessimistic vaccine): 50% No information, general (neutral vaccine): 75% No information, general (optimistic vaccine): 100%	No	Yes	Both of them	No information	No information	No	No	No	Social Distancing Isolation/Quarantine	No	No information	Yes	recovered
Hupert N, Marin-Hernández D, Gao B, Águas R, Nixon D	2022	Heterologous vaccination interventions to reduce pandemic morbidity and mortality: modeling the US winter 2020 COVID-19 wave	Proceedings of the National Academy of Sciences	COVID-19 remains a stark health threat worldwide, in part because of minimal levels of targeted vaccination outside high-income countries and highly transmissible variants causing infection in vaccinated individuals. Decades of theoretical and experimental data suggest that nonspecific effects of non-COVID-19 vaccines may help bolster population immunological resilience to new pathogens. These ro…	COVID-19 Vaccination Trained immunity Infectious disease modeling BCG	10.1073/pnas.2025448119	English	Compartmental SEIR model	Susceptible Infected and incubating Asymptomatic infected Mild symptomatic infected Hospitalized Recovered Vaccinated Vaccinated with natural immunity Exposed after being vaccinated Exposed with two vaccines and natural immunity	Country-specific age-dependent contact matrix describing the number of potentially infectious contacts Household contacts per person per day: no information;(2) Country-specific age-dependent contact matrix describing the number of contacts potentially infectious at work per person per day: no information;(2) Country-specific age-dependent contact matrix describing the number of potentially infec…	USA	USA	High rent	Yes	R	github.com/ocelhay/how-to	comomodel.net/	Days	No	1	No	1	No information	No information, against infection: 50% No information, against infection if previously infected: 100%	Yes	Yes	Both of them	No information	3 scenarios are proposed: * 20 years or more * 40 years or more * 65 years or more	No	No	No	Self-Isolation Screening Social Distancing Handwashing Telecommuting School Closures Care for the Vulnerable International Travel Restriction Voluntary Quarantine Mass Testing	No	No information	Yes	Hospitalized Recovered Infected Hospitalized in ICU Hospitalized and in need of ICU, but located in the operating room Hospitalized and in need of a ventilator, but admitted to the emergency room Hospitalized in ICU and with a ventilator Hospitalized in ICU who need a ventilator but do not have a ventilator the
Iboi E, Ngonghala C, Gumel A	2020	Will an imperfect vaccine curtail the COVID-19 pandemic in the US?	Infectious Disease Modeling	The novel coronavirus (COVID-19) that emerged from Wuhan city of China in late December 2019 continue to pose devastating public health and economic challenges across the world. Although the community-wide implementation of basic non-pharmaceutical intervention measures, such as social distancing, quarantine of suspected COVID-19 cases, isolation of confirmed cases, use of face masks in public, c…	COVID-19 SARS-CoV-2 Vaccination Social distancing Non-pharmaceutical intervention	10.1016/j.idm.2020.07.006	English	Compartmental SEIR model	Susceptible unvaccinated Susceptible vaccinated Exposed Infected presymptomatic Infected symptomatic Infected asymptomatic Hospitalized Recovered	Effective community contact rate (a measure of the effectiveness of social distancing), (0.1004 day^−1, 0.7701 day^−1, 0.3214 day^−1); Estimated Proportion of members of the public wearing masks in public (ie, compliance with face masks), 0.1704; Estimated Efficacy of face masks in preventing acquisition of infection by susceptible individuals, 0.5; estimated Vaccination rate, 0.0203 days^−1; ass…	USA	USA	High rent	Yes	No information	Not available	No	Days	No	1	No	1	No information	No information, general: 80%	No	No	Both of them	No information	No information	No	No	No	Use of masks Isolation	No	No information	No	Hospitalized Recovered
Jabłońska K, Aballéa S, Toumi M	2021	The real-life impact of vaccination on COVID-19 mortality in Europe and Israel	Public Health	Objectives: This study aimed at estimating the real-life impact of vaccination on COVID-19 mortality, with adjustment for SARS-CoV-2 variants spread and other factors across Europe and Israel. Study design: Time series analysis. Methods: Time series analysis of the daily number of COVID-19 deaths was performed using non-linear Poisson mixed regression models. Variables such as variants' frequency…	COVID-19 mortality SARS-CoV-2 variants B.1.1.7 variant VOC Vaccination Mobility	10.1016/j.puhe.2021.07.037	English	Nonlinear Poisson Mixed Model	No information	Intercept, 0.467; estimate Logarithm of the number of daily deaths from COVID-19 7 days before, 0.926; Estimated Log of the number of deaths from COVID-19 7 days before/14 days before, 0.158 ; estimated Proportion of variant 20A (EU2), 0.012 ; Estimated Proportion of variant 20E (EU1),0.032 ; Estimated Proportion of the 20I variant (B.1.1.7), 0.059 ; Estimated daily maximum temperature,0.005; est…	Israel Austria Belgium Bosnia and Herzegovina Bulgaria Croatia Chechnya Denmark Estonia Finland France Germany Greece Hungary Ireland Italy Latvia Lithuania Luxembourg Netherlands North Macedonia Norway Poland Portugal Romania Slovakia Slovenia Spain Sweden Switzerland Ukraine United Kingdom	Israel Austria Belgium Bosnia and Herzegovina Bulgaria Croatia Chechnya Denmark Estonia Finland France Germany Greece Hungary Ireland Italy Latvia Lithuania Luxembourg Netherlands North Macedonia Norway Poland Portugal Romania Slovakia Slovenia Spain Sweden Switzerland Ukraine United Kingdom	Multi rental	Yes	No information	Not available	No	Days	Yes	1	No	No information	No information	No information, general: 72% (60%)	No	No	Replica	Variant 20A (EU2) Variant 20E (EU1) Variant 20I (B.1.1.7)	65 years or younger	No	No	No	changes in mobility	No	No information	Yes	dead
Jayasundara P, Peariasamy K, Law K, Abd K, Lee S, Ghazali I, Abayawardana M, Le L, Khalaf R, Razali K, Le X, Chong Z, McBryde E, Meehan M, Caldwell J, Ragonnet R, Trauer J	2021	Sustaining effective COVID-19 control in Malaysia through large-scale vaccination	Epidemics	Introduction: As of 3rd June 2021, Malaysia is experiencing a resurgence of COVID-19 cases. In response, the federal government has implemented various non-pharmaceutical interventions (NPIs) under a series of Movement Control Orders and, more recently, a vaccination campaign to regain epidemic control. In this study, we assessed the potential for the vaccination campaign to control the epidemic …	COVID-19 Vaccination Variants of concern Mathematical modeling	10.1016/j.epidem.2021.100517	English	Compartmental SEIR model	Susceptible Exposed Infected asymptomatic Infected outpatients Infected detected Hospitalized Hospitalized in ICU Recovered	Incubation period (days), (previous= truncated normal Mean 5.5, standard deviation 0.97. Truncated range [1, infinity) );: Duration of active infectiousness for non-hospitalized (days), (previous= truncated normal Mean 6.5, standard deviation 0.77.Truncated range [4, infinity));- Contact rate, (Prior=Uniform (0.015, 0.04));: Infectious seed, (Prior=Uniform (75, 225) );: Case detection rate at a t…	Luxembourg Austria Sweden	Malaysia	upper middle income	Yes	python	github.com/monash-emu/AuTuMN/releases/tag/Epidemics_2No21_Malaysia	No	Days	No	1	No	No information	No information	No information, general: 75%	No	No	Both of them	Original variant Others, however it does not indicate which ones	0-4 years 5-9 years 10-14 years 15-19 years 20-24 years 25-29 years 30-34 years 35-39 years 40-44 years 45-49 years 50-54 years 55-59 years 60- 64 years old 65-69 years old 70-74 years old 75 years old or older	No	No	Yes	Isolation/quarantine School closures Workplace closures Mobility restrictions Social distancing	No	No information	No	Hospitalized Hospitalized in ICU Recovered Dead
Jentsch P, Anand M, Bauch C	2021	Prioritizing COVID-19 vaccination in changing social and epidemiological landscapes: a mathematical modeling study	Lancet Infectious Diseases	Background: During the COVID-19 pandemic, authorities must decide which groups to prioritize for vaccination in a shifting social–epidemiological landscape in which the success of large-scale non-pharmaceutical interventions requires broad social acceptance. We aimed to compare projected COVID-19 mortality under four different strategies for the prioritisation of SARS-CoV-2 vaccines. Methods: We …	No information	10.1016/S1473-3099(21)00057-8	English	Compartmentalized SEPAIR model	Susceptible Exposed Infected presymptomatic Infected asymptomatic Infected symptomatic Removed	Population in age group i, 0:4:790169; 5:9:789190; 10:14:790803; 15:19:887072 20:24:1003052; 25:29:1015105 30:34:1009090; 35:39:969949 40:44:926440; 45:49:938990 50:54:1027557; 55:59:10416495 60:64:892016; 65:69:741824 70:74:557203; 75+: 204431 ;; (19) COVID-19 case fatality rate in age group i, 0: 4: 0.002; 5:9:0.001; 10:14:0.0005; 15:19:0.0005 20:24:0.0010; 25:29:0.002 30:34:0.0031; 35:39:0.004…	Ontario	Canada	High rent	Yes	Julia	git.uwaterloo.ca/pjentsch/prioritizing-covid-19-vaccination-in-changing-social-and-epidemiological-landscapes	No	Days	No	1	No	2	14 days	Vaccine 1, against infection: 75% Vaccine 1, against disease: 75% Vaccine 2, against infection: 0% Vaccine 2, against disease: 75%	No	No	Both of them	No information	0-4 years 5-9 years 10-14 years 15-19 years 20-24 years 25-29 years 30-34 years 35-39 years 40-44 years 45-49 years 50-54 years 55-59 years 60- 64 years old 65-69 years old 70-74 years old 75 years old or older	No	No	No	Workplace closures School closures Social distancing	No	No information	No	Recovered Dead
Jiménez-Rodríguez P, Muñoz-Fernández G, Rodrigo-Chocano J, Seoane-Sepúlveda J, Weber A	2021	population structure-sensitive mathematical model assessing the effects of vaccination during the third surge of COVID-19 in Italy	Elsevier	We provide a non-autonomous mathematical model to describe some of the most relevant parameters associated with the COVID-19 pandemic, such as daily and cumulative deaths, active cases, and cumulative incidence, among others. We will take into consideration the ways in which people from four different age ranges react to the virus. Using an appropriate transmission function, we estimate the impac…	Mathematical epidemiology Compartmental models COVID19 Mathematical modeling Mathematical biology	10.1016/j.jmaa.2021.125975	English	Compartmental SIR model	Susceptible Infected Recovered	Relative population birth rate, 1.9 × 10−6 births per person per day; ISTAT databases Birth rate of the relative population group 1, 5.05 × 10−5 births per person per day; ISTAT databases Death rate group 1, 9.89103 × 10−7 deaths per day and per inhabitant; ISTAT databases Death rate group 2, 4.01955 × 10−6 deaths per day and per inhabitant; ISTAT databases Death rate group 3, 3.27992 × 10−5 deat…	Italy	Italy	High rent	Yes	MATLAB	Not available	No	Days	No	3	Yes	2	No information	Moderna, first and second dose overall: 80.2% and 94.5% Pfizer, first and second dose overall: 52.4% and 90.5% AstraZeneca, first and second dose overall: 64.1% and 70.4 %	No	No	Both of them	No information	0-39 years old 40-59 years old 60-79 years old 80 years old or older	Yes	No	No	No information	Yes	No information	No	dead
Kahn R, Holmdahl I, Reddy S, Jernigan J, Mina M, Slayton R	2022	Mathematical modeling to inform vaccination strategies and testing approaches for Coronavirus Disease 2019 (COVID-19) in nursing homes	Clinical Infectious Diseases	Background: Nursing home residents and staff were included in the first phase of coronavirus disease 2019 vaccination in the United States. Because the primary trial endpoint was vaccine efficacy (VE) against symptomatic disease, there are limited data on the extent to which vaccines protect against severe acute respiratory syndrome coronavirus 2 (SARS-CoV-2) infection and the ability to infect o…	COVID-19 Nursing homes Vaccine efficacy	10.1093/cid/ciab517	English	Agent-based stochastic model	Susceptible Exposed Infected asymptomatic Infected symptomatic Recovered	The number of residents, 100; R. Anglo, personal communication Staff number, 100; R. Anglo, personal communication Probability of infection by infectious contact (β), 0.02**, 0.01; Evenly distributed dormant period (days), 3-5 ; [1] Duration of presymptomatic transmission (days), 2; [1-3] Duration of viral load increase, evenly distributed (days), 2-5; [4] Mean (SD) peak viral load normally distr…	retirement homes	USA	High rent	Yes	R	github.com/rek16No/NursingHomeVaccineModel	No	Days	No	3	Yes	2	21 days between the first and second dose	Based on Pfizer, Moderna, AstraZeneca, first and second dose against symptoms (high scenario): 0% and 0% Based on Pfizer, Moderna, AstraZeneca, first and second dose against infection high scenario): 45% and 90% Based on Pfizer , Moderna, AstraZeneca, first and second dose against high scenario infectivity): 45% and 90% Based on Pfizer, Moderna, AstraZeneca, first and second dose against symptoms…	No	No	projects	No information	No information	No	No	No	Yes, it is not specified which	No	No information	No	recovered
Karabay A, Kuzdeuov A, Ospanova S, Lewis M, Varol H	2021	vaccination simulator for COVID-19: effective and sterilizing immunization cases	IEEE Journal of Biomedical and Health Informatics	In this work, we present a particle-based SEIR epidemic simulator as a tool to assess the impact of different vaccination strategies on viral propagation and to model sterilizing and effective immunization outcomes. The simulator includes modules to support contact tracing of the interactions amongst individuals and epidemiological testing of the general population. The particles are distinguishe…	Particle-based epidemic simulator Vaccination Sterilizing immunization Effective immunization Epidemic contact tracing Vaccination simulator SEIR model COVID-19	10.1109/JBHI.2021.3114180	English	Particle-Based Compartmental SEIR Model	Susceptible Exposed Infected Recovered	Total number of particles; Initial number of exposed particles; Simulation size in days; Minimum distance to transmit disease; Maximum allowed speed of the particles; Speed gain; Daily rate of infected/Isolates becoming severely infected; Probability of transition from severely infected to death; Probability of transmission of exposed; Likelihood of transmission from quarantined individuals; Prob…	Lecco	Italy	High rent	Yes	MATLAB	github.com/IS2AI/Particle-Based-COVID19-Simulator	No	Days	No	1	No	2	21 days between the first and second dose	Pfizer, Moderna, first and second dose overall: 52% and 95%	No	No	Replica	No information	0-9 years old 10-19 years old 20-29 years old 30-39 years old 40-49 years old 50-59 years old 60-69 years old 70-79 years old 80 years old or more	No	No	No	Quarantine/Isolation Closure of workplaces Closure of borders Restriction of restaurants Restriction of schools Nightly curfews	No	No information	No	Dead Recovered Infected
Karabay A, Kuzdeuov A, Varol H	2021	COVID-19 vaccination strategies considering hesitancy using particle-based epidemic simulation	IEEE	Vaccine hesitancy is one of the critical factors in achieving herd immunity and suppressing the COVID-19 epidemic. Many countries face this as an acute public health issue that diminishes the efficacy of their vaccination campaigns. Epidemic modeling and simulation can be used to predict the effects of different vaccination strategies. In this work, we present an open-source particle-based COVID-…	COVID-19 Epidemics Sociology Predictive models Tools Vaccines Statistics	10.1109/EMBC46164.2021.9630797	English	Particle model - SEIR	Susceptible Exposed Infected Recovered Isolated	Total number of particles, 275126, 220105, 165097, 110053;: Initial number of exposed particles,;: Duration of 1mulation in days, 420;: Minimum distance to transmit the disease, 8.6e-5;: Maximum allowed speed of particles, 0.007;: Velocity gain, 0.002;: Daily rate of infected/requested particles becoming severely infected,;: Probability of transition from severely infected to dead, 0.14;: Probabi…	Lecco	Italy	High rent	Yes	python	github.com/IS2AI/Particle-Based-COVID19-1mulator/tree/Vaccine-He1tancy-model	No	Days	No	1	No	2	No information	No information, general (first dose): 52% No information, general (second dose): 95%	No	Yes	Replica	No information	0-9 years old 10-19 years old 20-29 years old 30-39 years old 40-49 years old 50-59 years old 60-69 years old 70-79 years old 80 years old or more	No	No	No	Quarantine	No	No information	No	dead
Kassa S, Njagarah J, Terefe Y	2021	Modeling COVID-19 mitigation and control strategies in the presence of migration and vaccination: the case of South Africa	Springer	The novel coronavirus disease has ravaged many health systems around the world and has brought many economies to their knees. In the absence of an approved curing medicine or approved vaccine to date, the best control of the surge of infections is through use of Non-Pharmaceutical Interventions (NPIs) and imposing specific standard operating procedures (SOPs) in instances when the disease spread …	No information	10.1007/s13370-021-00900-x	English	Compartmental SEIR model	Susceptible Exposed Infected Recovered Isolated	Local recruitment rate of susceptible individuals, μ×N0 ; [20, 37] Natural mortality rate, (1/(64.12×365)); [20] Human population contact rate, 0.26097; Adjusted Contact rate with class W, 0.002787; Adjusted Modification Parameters, 1.975; Adjusted Concentration of the disease pathogen in the environment, 9999885; Adjusted Rate of dissemination of information about the disease in the population; …	South Africa	South Africa	upper middle income	Yes	No information	Not available	No	Days	No	1	No	1	No information	No information, general: 100%	No	No	Replica	No information	No information	No	No	No	Self-protection Quarantine	No	No information	Yes	hospitalized
Keeling M, Brooks-Pollock E, Challen R, Danon L, Dyson L, Gog J, Guzmán-Rincón L, Hill E, Pellis L, Read J, Tildesley M	2021	Short-term projections based on early Omicron variant dynamics in England	medRxiv	Throughout the ongoing COVID-19 pandemic, the worldwide transmission and replication of SARS-COV-2, the causative agent of COVID-19 disease, has resulted in the opportunity for multiple mutations to occur that may alter the virus transmission characteristics, the effectiveness of vaccines and the severity of disease upon infection. The Omicron variant (B.1.1.529) was first reported to the WHO by …	No information	10.1101/2021.12.30.21268307	English	compartmental model	Susceptible Exposed Symptomatic infected Infected asymptomatic or with very mild symptoms Recovered	Latent period (Erlang distribution); course Communicability (home, school, work, others); Hyper-prior assumption on the shared parameters so that the behavior of each region helps inform the value in the others; course Number of doses (differentiating whether they have received the first or second dose of the vaccine); Bayesian inference, using a MCMC process, is applied to each of the seven NHS …	London Midlands	England	High rent	Yes	No information	Not available	No	Days	No	2	Yes	3	No information	AstraZeneca, first, second and booster doses against infection (delta variant): 45%, 70% and 88% mRNA-type vaccines, first, second and booster doses against infection (delta variant): 55%, 85% and 88% AstraZeneca, first, second and booster doses against symptoms (delta variant): 45%, 70% and 92% mRNA-type vaccines, first, second and booster doses against symptoms (delta variant): 55%, 90% and 92%…	No	Yes	Both of them	Omicron (B.1.1.529) Alpha (B.1.1.7) Delta (B.1.617.2) Pre-Alpha variants (B.1.1.7)	0-4 years 5-9 years 10-14 years 15-19 years 20-24 years 25-29 years 30-34 years 35-39 years 40-44 years 45-49 years 50-54 years 55-59 years 60- 64 years old 65-69 years old 70-74 years old 75-79 years old 80-84 years old 85-89 years old 90-94 years old 95-99 years old 100 years old or more	No	No	Yes	Quarantine	No	No information	No	Hospitalized Dead
Keeling M, Dyson L, Guyver-Fletcher G, Holmes A, Semple M, Tildesley M, Hill E	2022	Fitting to the UK COVID-19 outbreak, short-term forecasts and estimating the reproductive number	Statistical Methods in Medical Research	The COVID-19 pandemic has brought to the fore the need for policy makers to receive timely and ongoing scientific guidance in response to this recently emerged human infectious disease. Fitting mathematical models of infectious disease transmission to the available epidemiological data provide a key statistical tool for understanding the many quantities of interest that are not explicit in the un…	COVID-19 Severe acute respiratory syndrome coronavirus 2 Mathematical modeling Markov chain Monte Carlo Bayesian inference Epidemiology Growth rate Reproduction number Short-term forecasts	10.1177/09622802211070257	English	Compartmental SEIR model	Susceptible Exposed Infected asymptomatic Infected symptomatic Recovered Dead Hospitalized in ICU Hospitalized	Age-dependent transmission, divided into home, school, work and others; Matrices from Prem et al. [11] Recovery rate, changes with τ, the relative level of transmission of asymptomatic undetected compared to symptomatic detected; Adjusted from UK case data stratified by early age to equate growth rate and R0 Age-dependent probability of showing symptoms (and thus being detected), changes with α a…	England	United Kingdom	High rent	Yes	No information	Not available	No	Days	No	2	Yes	2	No information	Pfizer, first and second dose overall (delta variant): 35.6% and 88.0% AstraZeneca, first and second dose overall (delta variant): 30.0% and 67.0%	No	No	Both of them	No information	0-4 years 5-9 years 10-14 years 15-19 years 20-24 years 25-29 years 30-34 years 35-39 years 40-44 years 45-49 years 50-54 years 55-59 years 60- 64 years old 65-69 years old 70-74 years old 75 years old or older	No	No	Yes	quarantine social distancing	Yes	No information	No	Hospitalized Deaths Hospitalized in ICU
Kemp F, Proverbio D, Aalto A, Mombaerts L, D'Hérouël A, Husch A, Ley C, Gonçalves J, Skupin A, Magni S	2021	Modeling COVID-19 dynamics and potential for herd immunity by vaccination in Austria, Luxembourg and Sweden	Journal of Theoretical Biology	Against the COVID-19 pandemic, non-pharmaceutical interventions have been widely applied and vaccinations have taken off. The upcoming question is how the interplay between vaccinations and social measures will shape infections and hospitalizations. Hence, we extend the Susceptible-Exposed-Infectious-Removed (SEIR) model including these elements. We calibrate it to data of Luxembourg, Austria and…	No information	10.1016/j.jtbi.2021.110874	English	Compartmental SEIR model	Susceptible Exposed Infected (detected) Isolated Hospitalized Hospitalized in ICU Hospitalized after ICU Recovering at home (detected) Died in hospital (detected) Died at home (detected) Recovered (detected) Infected (undetected) Recovering at home (undetected) Dead at home (undetected) Recovered (undetected) Vaccinated	Initial conditions: Population of the country is N= 623180 people for Luxembourg, N= 8901064 for Austria and N= 10230000 for Sweden. Susceptible (S(t)): 1–1/N Exposed (E(t)) 1/N Infectious (Detected) (I(t)):: 0 Quarantined (p(t)): 0 Hospitalized (H( t)): 0 Hospitalized – Longer (Hl(t)): 0 In ICU (ICU(t)): 0 Hospitalized after ICU (AICU(t)): 0 Recovering at home (Detected) (NI(t) ): 0 Dead in hosp…	Luxembourg Austria Sweden	Luxembourg Austria Sweden	High rent	Yes	python	github.com/StefanoMagni/Model_COVID19_Dynamics_Luxembourg_Austria_Sweden	No	Days	No	1	No	2	No information	No information, general: 100%	No	No	Both of them	Alpha (B.1.1.7) Delta (B.1.617.2)	No information	No	No	No	Lockdown Opening/closing of schools Summer holidays	No	No information	No	Hospitalized Hospitalized in ICU Infected Recovered Dead
Kerr C, Stuart R, Mistry D, Abeysuriya R, Rosenfeld K, Hart G, Núñez R, Cohen J, Selvaraj P, Hagedorn B, George L, Jastrzebski M, Izzo A, Fowler G, Palmer A, Delport D, Scott N , Kelly S, Bennette C, Wagner B, Chang S, Oron A, Wenger E, Panovska-Griffiths J, Famulare M, Klein D	2021	Covasim: an agent-based model of COVID-19 dynamics and interventions	PLoS Computational Biology	The COVID-19 pandemic has created an urgent need for models that can project epidemic trends, explore intervention scenarios, and estimate resource needs. Here we describe the methodology of Covasim (COVID-19 Agent-based Simulator), an open-source model developed to help address these questions. Covasim includes country-specific demographic information on age structure and population size; realis…	No information	10.1371/journal.pcbi.1009149	English	agent-based model	Susceptible Exposed Presymptomatic infected Mild symptomatic infected Severe symptomatic infected Critical symptomatic infected Asymptomatic infected Dead Recovered	Default temporary parameters of the model; Exposure-infectious: Time that elapses after exposure before the individual is infectious (ie, has begun to shed the virus), ~ lognormal (4.5, 1.5); (37) Infectious to symptomatic: Time from initiation of viral excretion before an individual has symptoms, ~lognormal (1.1, 0.9); (41, 43) Severe to critical: Time from onset of severe symptoms until symptom…	king county	USA	High rent	Yes	python	github.com/institutefordiseasemodeling/covasim	app.covasim.org	Days	Yes	1	No	No information	No information	No information, general (article is a succinct review of it)	No	No	Replica	No information	0-9 years old 10-19 years old 20-29 years old 30-39 years old 40-49 years old 50-59 years old 60-69 years old 70-79 years old 80-89 years old 90 years old or older	Yes	No	No	Social distancing Use of masks Hygiene Carrying out tests Contact tracing Isolation of positives and quarantine in contacts	No	No information	No	Infected Dead Recovered
Khan T, Ullah R, Zaman G, Khatib Y	2021	Modeling the dynamics of the SARS-CoV-2 virus in a population with asymptomatic and symptomatic infected individuals and vaccination	IOP Science	The SARS-CoV-2 virus remains a pressing issue with unpredictable characteristics. The pandemic has spread worldwide through human interactions. Since the nature of the disease differs everywhere and it has a stochastic effect, we therefore develop a stochastic mathematical model to investigate its temporal dynamics. Asymptomatic individuals have a major effect on the spreading dynamics of the SAR…	SARS-CoV-2 Stochastic mathematical model Existence and uniqueness Extinction and persistence Numerical simulation	10.1088/1402-4896/ac0e00	English	compartmental model	Susceptible Infected symptomatic Infected asymptomatic Infected recovered	Newborn rate, 343.0; assumed Vaccination rate of the susceptible group 0.010; adjusted Recovery rates of asymptomatic groups 0.059; adjusted Recovery rate of symptomatic groups, 0.0081; rates of Total natural mortality rates, 0.080; assumed Total disease-related mortality rates 0.033; assumed Rate of disease transmission, 0.440; adjusted Reduced transmission rate 0.457; adjusted probability of as…	Oman	Oman	High rent	Yes	MATLAB	Not available	No	Days	No	1	No	No information	No information	No information, general: 100%	No	No	Replica	No information	No information	No	No	No	No information	No	No information	No	Susceptible Infected symptomatic Infected asymptomatic Recovered
Kim D, Pekgün P, Yildirim İ, Keskinocak P	2021	Resource allocation for different types of vaccines against COVID-19: tradeoffs and synergies between efficacy and reach	vaccine	Objective: Vaccine shortage and supply-chain challenges have caused limited access by many resource-limited countries during the COVID-19 pandemic. One of the primary decisions for a vaccine-ordering decision-maker is how to allocate the limited resources between different types of vaccines effectively. We studied the tradeoff between efficacy and reach of the two vaccine types that become availa…	Resource allocation Vaccination Disease modeling COVID-19 Vaccine efficacy	10.1016/j.vaccine.2021.10.025	English	Compartmentalized SIR-D model	Susceptible Infected Vaccinated Recovered Dead	Disease transmission rate from symptomatic infected individuals, 0.21;: Disease transmission rate from asymptomatic infected individuals, 0.1575;- Recovery rate of symptomatic infected individuals, 1/16;: Recovery rate of individuals asymptomatic infected, 1/8;- Recovery rate of quarantined individuals, 1/4;- Isolation rate of symptomatic infected individuals, 1/12;- Mortality rate among symptoma…	USA	USA	High rent	Yes	R	Not available	No	Days	No	2	Yes	1	No information	Vaccine 1 (no information), general: 90% Vaccine 2 (no information), general: 70%	No	No	projects	No information	No information	No	No	No	No information	No	No information	No	Recovered Dead
Kirwin E, Rafferty E, Harback K, Round J, McCabe C	2021	A net benefit approach for the optimal allocation of a COVID-19 vaccine	Pharmacoeconomics	Objective: The objective of this study was to implement a model-based approach to identify the optimal allocation of a coronavirus disease 2019 (COVID-19) vaccine in the province of Alberta, Canada. Methods: We developed an epidemiological model to evaluate allocation strategies defined by age and risk target groups, coverage, effectiveness and cost of vaccine. The model simulated hypothetical im…	No information	10.1007/s40273-021-01037-2	English	Compartmental SEIR model	Susceptible Exposed Infected Isolation Recovered	Transmission,;: The number of exposed individuals at model initialization, A multiplier applied to infected individuals at initialization, proportionally distributed over the population; Adjusted Seasonally adjusted for transmission, a standard function of mathematical epidemiology [23] was modified, as given in the ESM. The station can take values between 0 and 1 and is centered to reach its min…	alberta	Canada	High rent	Yes	No information	Not available	No	Days	Yes	3	Yes	1	No information	Vaccine 1, general: 80% Vaccine 2, general: 40% Vaccine 3, general: 60%	No	Yes	projects	No information	0-4 years 5-9 years 10-14 years 15-19 years 20-24 years 25-29 years 30-34 years 35-39 years 40-44 years 45-49 years 50-54 years 55-59 years 60- 64 years old 65-69 years old 70-74 years old 75 years old or older	No	No	No	Isolation	No	No information	No	Extended care Hospitalized Recovered Dead
Kitano T, Aoki H	2021	The incremental burden of invasive pneumococcal disease associated with a decline in childhood vaccination using a dynamic transmission model in Japan: a secondary impact of COVID-19	Computers in Biology and Medicine	The coronavirus disease 2019 (COVID-19) pandemic has disrupted childhood vaccinations, including pneumococcal conjugate vaccine (PCV). Evaluating the possible impact on the invasive pneumococcal disease (IPD) incidence associated with a decline in childhood pneumococcal vaccination is important to advocate the PCV programs. Using a deterministic, dynamic transmission model, the differential incid…	COVID-19 Vaccine Streptococcus pneumoniae Impact Quality-adjusted life years Serotype Mathematical model	10.1016/j.compbiomed.2021.104429	English	Dynamic transmission model	Immunized Susceptible Infected	Vaccination coverage (primary/booster doses), (2010-2012: 0%-99.9%/0%-99.9%, 2013-2017: 99.9%/99.9%, 2018: 98.0%/96.6%, 2019: 95.5%/ 95.2%, 2020- 78.2%/61.3%) ; [16,53,54] Vaccine efficacy for IPDa, (primary doses: 86.0% (<12 months), 69.9% (12-23 months), 23.3% (24-35 months), Booster dose : 90.3% over 5 years); [47,49] Vaccine efficacy for colonization, 53%; [51] Duration of colonization, (<5 y…	Japan	Japan	High rent	Yes	Berkeley MadonnaMicrosoft Excel	Not available	No	Years	No	1	No	2	No information	No information, first dose (<12 months, 12–23 months, 24–35 months): 86%, 69.9% and 23.3% No information, booster dose (5 years): 93%	No	Yes	Both of them	No information	0-2 months 3-5 months 6-11 months 1 year 2 years 3 years 4 years 5-9 years 10-19 years 20-64 years 65 years or older	No	No	No	No information	No	No information	No	Recovered Dead Persons with neurological sequelae due to meningitis Persons with meningitis without sequelae
Ko Y, Lee J, Seo Y, Jung E	2021	Risk of COVID-19 transmission in heterogeneous age groups and effective vaccination strategy in Korea: a mathematical modeling study	Epidemiology and Health	Objectives: This study aims to analyze the possibility and conditions of maintaining an effective reproductive number below 1 using a mathematical model. Methods: The total population was divided into five age groups (0-17, 18-29, 30-59, 60-74, and ≥75 years). Maximum likelihood estimation (MLE) was used to estimate the transmission rate of each age group. Mathematical model simulation was conduc…	COVID-19 Theoretical models Vaccination Physical distancing Republic of Korea	10.4178/epih.e2021059	English	Compartmental SEIR model	Susceptible Exposed Infected Isolated Recovered	Latency period (d), 2.1; [14,15] Median duration from infectious to isolated (d), 6; [15,19] Mean duration of isolation (d), 20; [20] Case fatality rate (%) of age group X, (0.00 (I: 0-17), 0.02 (II: 18-29), 0.19 (III: 30-59), 1.56 (IV: 60-74 ), 14.18 (V: ≥75));: Mean duration from vaccination to protection (d), 14; [17] Vaccine efficacy (%), 84; [17] Constantly adjusted transmission rate, (1.09 …	South Korea	South Korea	High rent	Yes	No information	Not available	No	Days	No	1	No	1	No information	No information, general: 84%	No	No	Both of them	No information	0-17 years old 18-29 years old 30-59 years old 60-74 years old 75 years old or older	No	No	No	Quarantine/Isolation Social Distancing	No	No information	No	recovered
Ko Y, Mendoza V, Mendoza R, Seo Y, Lee J, Lee J, Kwon D, Jung E	2022	Multi-faceted analysis of COVID-19 epidemic in the Republic of Korea considering Omicron variant: mathematical modeling-based study	medRxiv	Background: The most recent variant of concern, Omicron (B.1.1.529), has caused numerous cases worldwide including the Republic of Korea due to its fast transmission and reduced vaccine effectiveness. Methods: A mathematical model considering age-structure, vaccine, antiviral treatment, and influence of the Omicron variant was developed. We estimated transmission rates among age groups using maxi…	No information	10.1101/2022.04.15.22273907	English	compartmental model	Susceptible Exposed Asymptomatic infected Medium symptomatic infected Severe symptomatic infected Recovered	Latent period, 2; [1,3] Infectious period, 6; [ 2.3] Rate of progression, 2 course Rate of recovery from a mild delta case, 1/10; [9] Severe delta case recovery rate, 1/14; [9] Mild omicron case recovery rate, 1/7; [9] Severe omicron case recovery rate, 1/7; [9] Rate of decline in infection-induced immunity for an unvaccinated case, 1/120; [10,11,12] Rate of decline in infection-induced immunity …	Republic of Korea	Republic of Korea	High rent	Yes	No information	Not available	No	Weeks	No	1	No	2	No information	Without information, against infection (two weeks before finishing the primary doses, delta variant): 62.16%, 63.13%, 61.09%, 61.83%, 62.28%, 54.50%, 57, 57%, 61.22% No information, against infection (two weeks before finishing the primary doses): 23.2%, 24.3%, 18.8%, 20.7%, 21.8%, 2, 04%, 10.5%, 20.5% No information, against infection (two weeks after finishing the primary doses, delta variant):…	No	Yes	Both of them	Omicron (B.1.1.529) Delta (B.1.617.2)	0-17 years old 18-29 years old 30-39 years old 40-49 years old 50-59 years old 60-69 years old 70-79 years old 80 years old or more	No	No	No	Isolation	No	No information	Yes	dead
Kou L, Wang X, Li Y, Guo X, Zhang H	2021	A multi-scale agent-based model of infectious disease transmission to assess the impact of vaccination and non-pharmaceutical interventions: the COVID-19 case.	Science Direct	Mathematical and computational models are useful tools for virtual policy experiments on infectious disease control. Most models fail to provide flexible and rapid simulation of various epidemic scenarios for policy assessment. This paper establishes a multi-scale agent-based model to investigate the infectious disease propagation between cities and within a city using the knowledge from person-t…	Public health Transmission risk Agent-based model Epidemic simulation Policy assessment	10.1016/j.jnlssr.2021.08.005	English	Agent Based Model (MSABM)	Susceptible Infected	Contact rate, 1; assumed Susceptibility Range, [0.15, 0.25]; assumed Range of movement speed for the floating population, [0.85, 1.41]; assumed Range of movement speed for the permanent active population, [0.25, 0.41]; assumed Movement speed range for non-working permanent residents, [0.06, 0.10]; assumption Percentage of floating population, Table 1; assumption Percentage of the employed populat…	Hangzhou Nanjing Hefei	China	upper middle income	No	No information	Section 2.3 main article	No	Days	No	1	No	No information	No information	No information, general: 80%	No	No	Replica	No information	No information	No	No	Yes	Isolation/quarantine	Yes	No information	Yes	infected
Kraay A, Gallagher M, Ge Y, Han P, Baker J, Koelle K, Handel A, Lopman B	2021	Modeling the use of SARS-CoV-2 vaccination to safely relax non-pharmaceutical interventions	medRxiv	In response to the COVID-19 pandemic, widespread non-pharmaceutical interventions (NPIs), including physical distancing, mask wearing, and enhanced hygiene, have been implemented. As of March 2021, three effective vaccines have been approved for emergency use in the United States, with several other vaccines in the pipeline. We use a transmission model to study when and how NPIs could be relaxed …	No information	10.1101/2021.03.12.21253481	English	compartmental model	Susceptible Latency Infected asymptomatic Infected symptomatic Recovered Hospitalization Dead Vaccinated	Basic reproduction number, 2.5 (2-4) ; [40] [41] [42] Transmission rate for low-risk group, 0.0186; calibrated* Latency period (days), 5.5 (3.0, 6.7) ; [43] [44] [45] Probability of symptomatic infection, 0.6 (0.3, 0.9) ; [46] [47] [48] Infectious period, symptomatic (days), 7; [49] Infectious period, asymptomatic (days), 7; [49] Length of hospital stay in the US (days), 5 (3-9) ; [50] Probabilit…	Georgia California Wisconsin New York	USA	High rent	Yes	R	Not available	No	Days	No	1	No	2	No information	No information, general: 90%	No	No	Replica	No information	19 years old or younger 20-64 years old 65 years old or older	No	No	No	Control of social contacts Use of masks Disinfection of surfaces Improvement of hygiene	Yes	No information	No	Hospitalized Dead
Lasser J, Hell T, Garcia D	2022	Assessment of the effectiveness of Omicron transmission mitigation strategies for European universities using an agent-based network model	arXiv	Returning universities to full on-campus operations while the COVID-19 pandemic is ongoing has been a controversial discussion in many countries. The risk of large outbreaks in dense course settings is contrasted by the benefits of in-person teaching. Transmission risk depends on a range of parameters, such as vaccination coverage and efficacy, number of contacts and adoption of non-pharmaceutica…	COVID-19 Modeling Prevention Network	10.48550/arXiv.2201.08850	English	agent-based model	Susceptible Exposed Infected asymptomatic Infected symptomatic Recovered Isolated	No information	Graz University of Technology	Austria	High rent	No	No information	Not available	No	Days	Yes	2	No	2	No information	Based on Pfizer, Moderna (optimistic and other scenarios): 0%, 30%, 50%, 70%	No	No	Replica	Omicron (B.1.1.529) Delta (B.1.617.2)	No information	No	No	Yes	Use of face masks Quarantine	Yes	No information	No	infected
Lasser J, Sorger J, Richter L, Thurner S, Schmid D, Klimek P	2022	Assessing the impact of SARS-CoV-2 prevention measures in Austrian schools using agent-based simulations and cluster tracing data	Nature Communications	We aim to identify those measures that effectively control the spread of SARS-CoV-2 in Austrian schools. Using cluster tracing data we calibrate an agent-based epidemiological model and consider situations where the B1.617.2 (delta) virus strain is dominant and parts of the population are vaccinated to quantify the impact of non-pharmaceutical interventions (NPIs) such as room ventilation , reduc…	No information	10.1038/s41467-022-28170-6	English	agent-based model	Susceptible Exposed Infected Symptomatic Infected Asymptomatic Recovered Isolated	Exposure duration: average Weibull 3.0±1.9 days Incubation time: average Weibull 4.4 ± 1.9 days Infection duration: average Weibull 10.9 ± 4.0 days Risk of transmission by biological mechanisms: Contact type: home 0, school 0.7 Age of the transmitting agent , age of the contracting agent, progression of infection: by linear relationship Symptoms: symptomatic 0, asymptomatic 0.7 Surgical mask, tra…	schools	Austria	High rent	Yes	python	github.com/JanaLasser/agent_based_COVID_SEIRX/releases	vis.csh.ac.at/covid-schools/	Days	No	1	No	No information	No information	Pfizer, AstraZeneca, overall: 60%	No	No	Both of them	Delta (B.1.617.2)	Under 6 years old 6-10 years old 11-14 years old 15-18 years old Over 18 years old	No	No	No	Ventilation of the space Use of masks Reduction of the size of the classes	No	No information	No	recovered
Latkowski R, Dunin-Kȩplicz B	2021	An agent-based COVID-19 simulator: extending Covasim to the Polish context	Proceed Computer Science	Governments all over the world make their best to fight with Covid-19 pandemic as effectively as possible. Therefore, we observed a growing need of trustworthy data-intensive systems supporting administration in validating their policy decisions. ProMES, the Covasim-based multiagent pandemic simulator, may serve as such a system, adjusted to the specificity of living, working and social condition…	Covid-19 Multi-agent simulation Synthetic populations Epidemiology software Non-pharmaceutical interventions	10.1016/j.procs.2021.09.134	English	agent-based model	Susceptible Exposed Presymptomatic Asymptomatic Mild symptomatic Severe symptomatic Recovered Critical symptomatic Dead	Probability of infection by age: 0.34, 0.67, 1, 1, 1, 1, 1.24, 1.47, 1.47, 1.47 Probability of symptoms by age: 0.3, 0.35 , 0.4, 0.45, 0.5, 0.55, 0.6, 0.65, 0.7, 0.7 Probability of severe by age: 0.02, 0.02, 0.1, 0.15, 0.3, 0.35, 0.43, 0.5 0.54, 0.55 Age Crit Chance: 0.001, 0.001, 0.01, 0.025, 0.065, 0.07, 0, 13, 0.215, 0.25, 0.35 Probability of death by age: 0.0002, 0.0002, 0.002, 0.006, 0.023, …	Belgium United States India Spain Zimbabwe Brazil China South Africa Poland	Poland	High rent	No	python	github.com/institutefordiseasemodeling/covasim.	No	Days	No	1	No	No information	No information	No Information, General: Case Scenario	No	No	projects	No information	0-9 years old 10-19 years old 20-29 years old 30-39 years old 40-49 years old 50-59 years old 60-69 years old 70-79 years old 80-89 years old 90 years old or older	No	No	No	Yes, it is not specified which	No	No information	No	Recovered Dead
Lau C, Mayfield H, Sinclair J, Brown S, Waller M, Enjeti A, Baird A, Short K, Mengersen K, Litt J	2021	Risk-benefit analysis of the AstraZeneca COVID-19 vaccine in Australia using a Bayesian network modeling framework	vaccine	Thrombosis and Thrombocytopenia Syndrome (TTS) has been associated with the AstraZencea (AZ) COVID-19 vaccine (Vaxzevria). Australia has reported low TTS incidence of 3000 deaths prevented under high transmission. Risks versus benefits varied significantly between age groups and transmission levels. Under high transmission, deaths prevented by AZ vaccine far exceed deaths from TTS (by 8 to > 4500…	Bayes Theorem COVID-19 COVID-19 Vaccines Humans Infant Newborn SARS-CoV-2 Vaccine Efficacy	10.1016/j.vaccine.2021.10.079	English	Bayesian network	Does not apply	Case fatality rates by age: Men: 0%, 0.03%, 0.03%, 0.08%, 0.09%, 0.37%, 1.88%, 21.74%, Women: 0%, 0%, 0%, 0.04%, 0.06%, 0.29 %, 0.81%, 19.11% Chance of infection by age: alpha/Wild: 0.42%, 0.70%, 1.59%, 1.21%, 1.01%, 0.98%, 0.81%, 1.13%, delta: 0.92%, 1.42%, 1.54 %, 1.13%, 0.91%, 0.90%, 0.55%, 0.43% Rate of thrombosis syndrome after vaccination: less than 50: 2.5, 50-59: 2.7, 60-69: 1.6, 70-79: 2…	Australia	Australia	High rent	Yes	Genie Modeler	Not available	corical.immunisationcoalition.org.au/	Months	Yes	1	No	1 2	No information	No information, against symptomatic infection (first delta dose): 33% No information, against symptomatic infection (first alpha dose): 60% No information, against symptomatic infection (second delta dose): 61% No information, against symptomatic infection (second alpha dose): 80% No information, against death (first delta dose): 69% No information, against death (first alpha dose): 80% No inform…	No	No	Both of them	Delta (B.1.617.2) Alpha (B.1.1.7)	0-9 years old 10-19 years old 20-29 years old 30-39 years old 40-49 years old 50-59 years old 60-69 years old 70 years old or older	Yes	No	No	No information	No	No information	No	dead
Layton A, Sadria M.	2022	Understanding the dynamics of SARS-CoV-2 variants of concern in Ontario, Canada: a modeling study	Scientific Reports	year after the initial wild-type Severe Acute Respiratory Syndrome Coronavirus 2 (SARS-CoV-2) strains began their devastation of the world, they were supplanted by new variants of concern (VOC). In Ontario, Canada, the wild type was overtaken first by the Alpha/B1.1.17 variant, and then by the Delta/B.1.617 variant. The main objective of the present study is to develop and apply a much expanded S…	No information	10.1038/s41598-022-06159-x	English	Compartmental SIR model	Susceptible neither vaccinated nor infected Susceptible who lost immunity Vaccinated with the first dose Vaccinated with the second dose Infected Asymptomatic vaccinated Recovered	Ratio of infectivity of symptomatic and asymptomatic individuals: 3 Rate of symptomatic infections of susceptibles to the Wild type: 3.3e-9 Rate of symptomatic infections of susceptibles to the alpha type: 5.5e-9 Rate of symptomatic infections of susceptibles to the delta type: 7.6e-9 Rate of symptomatic infection of individual recovered from a different variant: 0.05*rateVariant Recovery rate: 1…	Ontario	Canada	High rent	Yes	No information	github.com/MehrshadSD/	No	Days	No	2	Yes	1 2	28 days (Pfizer) 56 days (AstraZeneca)	Pfizer, first and second dose reduction of symptomatic infections (original variant): 20% and 5% Pfizer, first and second dose reduction of symptomatic infections (alpha variant): 50% and 7% Pfizer, first and second dose reduction of symptomatic infections (delta variant): 67% and 12% AstraZeneca, first and second dose reduction in symptomatic infections (original variant): 20% and 5% AstraZeneca…	No	Yes	projects	Original variant Alpha (B.1.1.7) Delta (B.1.617.2)	No information	No	No	No	Lockdown	No	No information	No	Dead Recovered
Lee E, Li Z, Liu Y, LeDuc J	2021	Strategies for vaccine prioritization and mass dispensing	Vaccines	We propose a system that helps decision makers during a pandemic find, in real time, the mass vaccination strategies that best utilize limited medical resources to achieve fast containment and population protection. Our general-purpose framework integrates into a single computational platform, a multi-purpose compartmental disease propagation model, a human behavior network, a resource logistics …	Biological-behavior-logistics-queueing computational framework Mass vaccination Mixed vaccination strategy Switch trigger Vaccine efficacy Vaccine prioritization	10.3390/vaccines9050506	English	agent-based model	Susceptible Exposed Infected asymptomatic Infected symptomatic Hospitalized Vaccinated Recovered immune Recovered but still infectious Recovered Dead	Basic reproduction number: 1.05 to 3 Median duration of exposure: 2, 5.2, and 12.5 days Median duration of presymptomatic infection: 1 day Median duration of symptomatic and asymptomatic infection: 3 days Median duration of post-recovery infection: 3 days Probability of symptomatic: 2/ 3 Mean time between symptoms and hospitalization or quarantine: 4.5.9 days Mean hospitalization time: 9.2 days U…	houston	USA	High rent	Yes	No information	Not available	No	Days	Yes	1	No	2	21-30 days	Pfizer General Partial Dose: 70% - 95% Pfizer General Full Dose: 70% - 95%	No	No	projects	No information	Under 65 years 65 years or older	No	No	No	Yes, it is not specified which	Yes	No information	No	Recovered Hospitalized Dead
Lemaitre J, Pasetto D, Zanon M, Bertuzzo E, Mari L, Miccoli S, Casagrandi R, Gatto M, Rinaldo A	2021	Optimizing the spatio-temporal allocation of COVID-19 vaccines: Italy as a case study	medRxiv	While SARS-CoV-2 vaccine distribution campaigns are underway across the world, communities face the challenge of a fair and effective distribution of limited supplies. We wonder whether suitable spatial allocation strategies might significantly improve a campaigns efficacy in averting damaging outcomes. To that end, we address the problem of optimal control of COVID-19 vaccinations in a country-w…	No information	10.1101/2021.05.06.21256732	English	Spatial epidemiological model	Susceptible Exposed Infected presymptomatic Infected symptomatic Infected asymptomatic Hospitalized Isolated Recovered Dead Vaccinated	Strength of community infection: based on base rate of transmission Likelihood of developing symptoms: 0.25 Reduction of transmission from asymptomatic/symptomatic relative to presymptomatic: [2] Mobility fraction of people from node i, between node i and j: [1] Fraction of time traveling: 0.5 No information: Transition rate from exposed to post-latent Transition rate from post-latent to infectio…	107 provinces	Italy	High rent	Yes	MATLAB	github.com/jcblemai/COVID-19_italy-vaccination-oc	No	Days	No	1	No	1	No information	No information, general: 100%	No	No	Both of them	No information	0-19 years old 20-39 years old 30-59 years old 60-79 years old 80 years old or older	No	No	Yes	Lockdown	No	No information	No	Dead Recovered
Leon T, Vargo J, Pan E, Jain S, Shete P	2021	Nonpharmaceutical interventions remain essential to reducing Coronavirus Disease 2019 burden even in a well-vaccinated society: a modeling study	Open Forum Infectious Diseases	Vaccination and nonpharmaceutical interventions (NPIs) reduce transmission of severe acute respiratory syndrome coronavirus 2 infection, but their effectiveness depends on coverage and adherence levels. We used scenario modeling to evaluate their effects on cases and deaths averted and herd immunity. NPIs and vaccines worked synergistically in different parts of the pandemic to reduce disease bur…	California COVID-19 Herd immunity Mathematical modeling NPIs Vaccination	10.1093/ofid/ofab415	English	Compartmental SEIR model	Susceptible Exposed Infected Recovered Dead	Latent period: no information Infectious period: no information Relative susceptibility to infection for individuals of age i: no information Mortality rate from infection: no information Number of individuals of age-j contacted by an individual of age-i per day, country-specific contact matrix: highlighted	California	USA	High rent	Yes	No information	Not available	No	Days	No	2	No	No information	No information	Based on Moderna, Pfizer, against infection, hospitalization, and death: 90% Based on Moderna, Pfizer, against transmission: 70%	No	No	projects	No information	Under 65 years old 65-74 years old 75 years old or older	No	No	No	Yes, it is not specified which	No	No information	No	Recovered Dead
Leung K, Wu J, Leung G	2021	Effects of adjusting public health, travel, and social measures during the roll-out of COVID-19 vaccination: a modeling study	The Lancet Public Health	Background: Since the emergence of the COVID-19 pandemic in late 2019, various public health and social measures (PHSMs) have been used to suppress and mitigate the spread of SARS-CoV-2. With mass vaccination programs against COVID-19 being rolled out in many countries in early 2021, we aimed to evaluate to what extent travel restrictions and other PHSMs can be relaxed without exacerbating the lo…	No information	10.1016/S2468-2667(21)00167-5	English	Compartmental SIR model	Susceptible Infected Recovered	Effective Reproduction Number: 1-9 Mean Generation Time: 5.4 days Generation Time Density Function: Gamma(4,1.35) Fatal Infection Risk: By Age 0.00161%, 0.00695%, 0.0309%, 0.0844%, 0.161% , 0.595%, 1.93%, 4.28%, 7.80% Risk of hospitalization infection: by age 0.00161%, 0.0408%, 1.04%, 3.43%, 4.25%, 8.16%, 11.8%, 16.6%, 18.4% Period density function of incubation: Lognormal(5.22,3.9) Density funct…	Hong Kong	China	upper middle income	Yes	No information	Not available	No	Days	No	1	No	No information	No information	Without information, reduces susceptibility to infection: 50% (60%, 70%, 80%) Without information, reduces infectiousness: 30% (40%, 50%) Without information, reduces symptoms and hospitalization: 80% (90%, 95%)	No	No	projects	No information	0-9 years old 10-19 years old 20-29 years old 30-39 years old 40-49 years old 50-59 years old 60-69 years old 70 years old or older	No	No	No	No information	No	No information	No	Dead Recovered Hospitalized
Li J, Giabbanelli P	2021	Returning to a normal life via COVID-19 vaccines in the United States: a large-scale agent-based simulation study	JMIR Medical Informatics	Background: In 2020, COVID-19 has claimed more than 300,000 deaths in the United States alone. Although nonpharmaceutical interventions were implemented by federal and state governments in the United States, these efforts have failed to contain the virus. Following the Food and Drug Administration's approval of two COVID-19 vaccines, however, the hope for the return to normalcy has been renewed. …	No information	10.2196/27419	English	agent-based model	Susceptible Infected Vaccinated 1 dose Waiting Vaccinated 2 doses Immune No immune response Recovered Asymptomatic Presymptomatic Mild infection Severe infection Critical infection Deaths	Proportion of symptomatic cases: 0.6 Incubation: Lognormal(4.1,4.8) infection, Lognormal(1,1.8) symptoms Based on COVASIM: Asymptomatic rate Recovery period Incubation period Probability of mild, severe, critical infection and death Daily vaccine capacity Base probability of susceptibility Intervention measures factor	USA	USA	High rent	No	No information	covasim.org	No	Days	No	1	No	2	24 days	No information, general (low): 88% No information, general (high): 99%	No	No	projects	No information	Young Seniors	No	No	No	Social distancing Use of masks Confinement Related to tests	No	No information	No	Dead Recovered
Li K, Zhao Z, Wei H, Rui J, Huang J, Guo X, Guo Y, Yang S, Abudurusuli G, Luo L, Liu X, Wang Y, Xu J, Zhu Y, Yang M, Yang T, Liu W , Deng B, Liu C, Li Z, Li P, Yu S, Yang Z, Su Y, Zhao B, Niu Y, Chen T	2021	Feasibility of booster vaccination in high-risk populations for controlling coronavirus variants — China, 2021	China CDC Weekly	Introduction: Vaccination booster shots are completely necessary for controlling breakthrough infections of severe acute respiratory syndrome coronavirus 2 (SARS-CoV-2) in China. The study aims to estimate the effectiveness of booster vaccines for high-risk populations (HRPs). Methods: A vaccinated Susceptible-ExposedSymptomatic-Asymptomatic-Recovered/Removed (SEIAR) model was developed to simula…	No information	10.46234/ccdcw2021.259	English	Compartmental SEIR model	Susceptible Exposed Infected symptomatic Infected asymptomatic Recovered	Relative transmission rate: based on reproduction number values Relative latent rate of confirmed/asymptomatic cases: 0.056-0.5 Recovery rate of confirmed cases: 0.111-0.333 Recovery rate of asymptomatic cases: 0.048-1 Relative transmissibility rate of asymptomatic to confirmed: 0.6 Proportion of asymptomatic cases: 0.5	China	China	upper middle income	Yes	R	Not available	No	Days	Yes	1	No	Reinforcement	No information	No information, booster dose against infection: 0-100% No information, booster dose against susceptibility: 0-100%	No	No	projects	Delta (B.1.617.2)	No information	No	No	No	No information	No	No information	No	Recovered Dead
Li M, Zu J, Zhang Y, Ma L, Shen M, Li ZF, Ji F	2022	COVID-19 epidemic in New York City: development of an age group-specific mathematical model to predict the outcome of various vaccination strategies	VirologyJournal	Background: Since December 14, 2020, New York City (NYC) has started the first batch of COVID-19 vaccines. However, the shortage of vaccines is currently an unavoidable problem. Therefore, optimizing the age-specific COVID-19 vaccination is an important issue that needs to be addressed as a priority. Objective: Combined with the reported COVID-19 data in NYC, this study aimed to construct a mathe…	COVID-19 Age-structured model Contact matrix Vaccination strategies	10.1186/s12985-022-01771-9	English	Compartmental SEIR model	Susceptible Vaccinated Exposed Infected asymptomatic Infected symptomatic Confirmed Hospitalized Recovered	Vaccination rate: 0.0214 Contact rate by age from 12/17/2020 to 01/08/2021 and from 01/09/21 to 02/28/2021: Table S3 Proportion of symptomatic infections by age: 0.0521,0.1058, 0.1531 , 0.2142, 0.1013 Transfer rate from symptomatic to confirmed by age: 0.0873, 0.0614, 0.0720, 0.0869, 0.8728 Minimum transfer rate from confirmed to hospitalized by age: 8.229e^{-4}, 0.0022, 0.0074, 0.0223, 0.0092 Ra…	New York	USA	High rent	Yes	No information	Not available	No	Days	No	1	No	No information	No information	Pfizer, overall: 95%	No	No	Both of them	No information	0-17 years old 18-44 years old 45-64 years old 65-74 years old 75 years old or older	No	No	No	No information	No	No information	No	Recovered Hospitalized Dead
Li R, Bjørnstad O, Stenseth N	2021	Prioritizing vaccination by age and social activity to advance societal health benefits in Norway: a modeling study	The Lancet Regional Health - Europe	Background: Vaccination has the proven effectiveness in reducing disease burden. As the emergency program is moving towards completion in many countries, there is a new urgency to appropriately assess the societal health benefits in both the near and longer term. Methods: Using an age-structured mathematical infection model, we evaluate the gains achievable by adopting the ongoing and the possibl…	Vaccination Strategies Effectiveness Norway	10.1016/j.lanepe.2021.100200	English	Compartmental SEIR model	Susceptible Exposed Infected symptomatic Infected asymptomatic Recovered	Basic reproduction number: 3.5 Average latency period: 3 days Average infectious period: 5 days Duration of immunity: 1 year Relative infectivity of asymptomatic: 50% Proportion of symptomatic: age-specific Natural birth rate: 0 Natural mortality rate: 0	Sandnes Oslo Tromsø Stavanger Trondheim Kristiansand Bodø Haugesund Alesund Tønsberg Arendal Fredrikstad Sandefjord Sarpsborg Skien Halden Moss Porsgrunn Gjøvik Larvik Lillehammer Hamar	Norway	High rent	Yes	R	github.com/ruiyunli9No/Corona-vaccine-Norway	No	Days	No	1	No	No information	No information	No information, general: between 50% and 90%	No	Yes	projects	No information	0-4 years 5-9 years 10-14 years 15-19 years 20-24 years 25-29 years 30-34 years 35-39 years 40-44 years 45-49 years 50-54 years 55-59 years 60- 64 years old 65-69 years old 70-74 years old 75-79 years old 80 years old or older	No	No	No	No information	No	No information	No	recovered
Li R, Li Y, Zou Z, Liu Y, Li X, Zhuang G, Shen M, Zhang L	2021	Evaluating the impact of SARS-CoV-2 variants on the COVID-19 epidemic and social restoration in the United States: a mathematical modeling study	Frontiers in Public Health	Background: Multiple SARS-CoV-2 variants are still rampant across the United States (US). We aimed to evaluate the impact of vaccination scale-up and potential reduction in the vaccination effectiveness on the COVID-19 epidemic and social restoration in the US. Methods: We extended a published compartmental model and calibrated the model to the latest US COVID-19 data. We estimated the vaccine ef…	COVID-19 variants Vaccine effectiveness Social restoration Mathematical modeling COVID-19 vaccination	10.3389/fpubh.2021.801763	English	Dynamic Compartment Model	Susceptible Vaccinated Latent Infected asymptomatic Infected undiagnosed Infected diagnosed Recovered Dead	Mean incubation time: 5.2 days Mean time from mild non-diagnosis to critical non-diagnosis: 10 days Progression rate from mild to critical diagnosis: 0.0287 Average period of symptoms to be diagnosed (days): logistics Average period of diagnosis in critical cases: 2.23 days Median natural recovery time: 10.65 days Median recovery period for mild diagnosis: 7 days Median recovery period for critic…	USA	USA	High rent	Yes	MATLAB	Not available	No	Days	No	1	No	No information	No information	Pfizer, Moderna, Janssen, general (weighted average 92.6%, 92.1%, 66.9%): 91.4% No information, against variant: 88.5%	No	No	Both of them	Alpha (B.1.1.7)	No information	No	No	No	Use of masks Hand washing	No	No information	No	Dead Recovered
Li Y, Ge L, Zhou Y, Cao X, Zheng J	2021	Toward the impact of non-pharmaceutical interventions and vaccination on the COVID-19 pandemic with time-dependent SEIR model.	Frontiers in Artificial Intelligence	The outbreak of COVID-19, caused by the SARS-CoV-2 coronavirus, has been declared a pandemic by the World Health Organization (WHO) in March, 2020 and rapidly spread to over 210 countries and territories around the world. By December 24, there are over 77M cumulative confirmed cases with more than 1.72M deaths worldwide. To mathematically describe the dynamic of the COVID-19 pandemic, we propose …	No information	10.3389/frai.2021.648579	English	Time dependent compartmental SEIR model	Susceptible Exposed Infected Recovered/Vaccinated	Transmission rate: 0.5-1.5 Transition rate from exposed to infected: 1/5.1 Recovery rate: 1/10 Fraction of susceptible individuals vaccinated: increasing over time Fraction of infected who gained immunity after recovery: 0-1	New York North Dakota United States	USA	High rent	Yes	R	Not available	No	Days	No	1	No	No information	No information	No information, general: 100%	No	Yes	Both of them	No information	No information	No	No	No	No information	No	No information	No	recovered
Li Y, Hu T, Gai X, Zhang Y, Zhou X	2021	Transmission dynamics, heterogeneity and controllability of SARS-CoV-2: a rural-urban comparison	International Journal of Environmental Research and Public Health	Few studies have examined the transmission dynamics of severe acute respiratory syndrome coronavirus 2 (SARS-CoV-2) in rural areas and clarified rural-urban differences. Moreover, the effectiveness of non-pharmaceutical interventions (NPIs) relative to vaccination in rural areas is uncertain. We addressed this knowledge gap through using an improved statistical stochastic method based on the Galt…	SARS-CoV-2 Urban–rural Heterogeneity Vaccination Non-pharmaceutical intervention	10.3390/ijerph18105221	English	Stochastic statistical model	Does not apply	Heterogeneity: rural: 0.14, urban: 0.35 Average reproduction number: rural: 0.55, urban: 0.74 Ratio of infectiousness between symptomatic and asymptomatic: 0.26^3 Probability of being asymptomatic: 0, 0.2, 0.4, 0.6, 0.8, 1	hebei	China	upper middle income	Yes	R	github.com/githublyyNo325/COVIDHeterogeneity	No	Days	No	1	No	No information	No information	No information, general: 80%	No	No	Both of them	No information	Under 20 years old 20-64 years old 65 years old or older	Yes	No	No	Yes, it is not specified which	No	No information	No	infected
Li Z, Wang J, Yang B, Li W, Xu J, Wang T	2021	Impact of non-pharmacological interventions on COVID-19 boosting vaccine prioritization and vaccine-induced herd immunity: a population-stratified modeling study	medRxiv	Background: While the COVID-19 pandemic seemed far from the end, the booster vaccine project was proposed to further reduce the transmission risk and infections. However, handful studies have focused on questions that with limited vaccine capacity ether boosting high-risk workers first or prioritizing susceptible normal individuals is optimal, and vaccinating how many people can lead us to the go…	No information	10.1101/2021.10.27.21265522	English	Compartmental SEIR model	Susceptible Exposed Infected Recovered	Incubation and latency period: 4.4 days Infectious period: 5 days Susceptibility to infection by age: 0.4, 0.38, 0.79, 0.86, 0.8, 0.82, 0.88, 0.74, 0.74 Susceptibility to infection of high-risk workers: 0.08 Fatal rate of infection by age: 0.001, 0.003, 0.01, 0.04, 0.12, 0.40, 1.36, 4.55, 15.24 High-risk worker fatality rate of infection: 0.019 Effect of mask use and social distancing: 0.757 Impo…	China India South Africa Brazil United States	China India South Africa Brazil United States	upper middle income	Yes	R	Not available	No	Days	No	1	No	Reinforcement	No information	No information, general: 60% (0 - 100% every 5%)	No	No	projects	Delta (B.1.617.2)	0-9 years old 10-19 years old 20-29 years old 30-39 years old 40-49 years old 50-59 years old 60-69 years old 70-79 years old 80 years old or more	No	No	No	Use of masks Social distancing	Yes	No information	No	recovered
Lin L, Chen B, Zhao Y, Wang W, He D	2022	Two waves of COVID-19 in Brazilian cities and vaccination impact	Mathematical Biosciences and Engineering	Backgrounds: Brazil has suffered two waves of Coronavirus Disease 2019 (COVID-19). The second wave, coinciding with the spread of the Gamma variant, was more severe than the first wave. Studies have not yet reached a conclusion on some issues including the extent of reinfection, the infection fatality rate (IFR), the infection attack rate (IAR) and the effects of the vaccination campaign in Brazi…	COVID-19 Reinfection Breakthrough infection Vaccination effectiveness Mathematical modeling	10.3934/mbe.2022216	English	Compartmental SEIR model	Susceptible Exposed Infected Severe Dead Recovered	Transmission rate: estimated in each t Rate at which the exposed are infectious: 0.5 per day Recovery rate: 0.33 per day Severe recovery rate: 0.125 per day Rate from infected to severe: 0.15 Severe mortality rate: 0.090664,0145647 o 0.0548, 0.141421 Daily proportion of unvaccinated, vaccinated on the same day : Brazilian Ministry of Health	São Paulo Rio de Janeiro Belo Horizonte Recife Fortaleza Brasilia Curitiba Salvador Goiânia Manaus Campinas Porto Alegre São José do Rio Preto Guarullos São Bernardo do Campo Belén Campo Grande Teresina Londrina João Pessoa	Brazil	upper middle income	Yes	R	Not available	No	Days	No	1	No	2	No information	No information, after the second dose against infection: 85%	No	No	Replica	No information	No information	No	No	No	No information	No	No information	No	Recovered Hospitalized Dead
Lin L, Zhao Y, Chen B, He D	2022	Multiple COVID-19 waves and vaccination effectiveness in the United States	International Journal of Environmental Research and Public Health	Background: The coronavirus 2019 (COVID-19) pandemic has caused multiple waves of cases and deaths in the United States (US). The wild strain, the Alpha variant (B.1.1.7) and the Delta variant (B.1.617.2) of severe acute respiratory syndrome coronavirus 2 (SARS-CoV-2) were the main culprits behind these waves. To mitigate the pandemic, the vaccination campaign was started in January 2021. While t…	COVID-19 Reinfection Breakthrough infection Vaccination effectiveness	10.3390/ijerph19042282	English	Compartmental SEIR model	Susceptible Exposed Infected Severely infected Dead Recovered Completely vaccinated	Full protection ratio after vaccination: 0.85, 0 Reduction in susceptibility of fully vaccinated individuals: 1, 0.15 Rate of exposure to infection: 0.5/day Rate of loss of infection: 0.33/day Rate of severe cases leaving the severe stage: 0.125/day Ratio of infectious individuals entering a severe case and ratio of severe cases dying: equal	Alabama Alaska Arizona Arkansas California North Carolina South Carolina Colorado Connecticut North Dakota South Dakota Delaware Florida Georgia Hawaii Idaho Illinois Indiana Iowa Kansas Kentucky Louisiana Maine Maryland Massachusetts Michigan Minnesota Mississippi Missouri Montana Nebraska Nevada New Jersey New York New Hampshire New Mexico Ohio Oklahoma Oregon Pennsylvania Rhode Island Tennesse…	USA	High rent	Yes	R	kingaa.github.io/sbied/	No	Days	No	1	No	2	No information	No information, general: between 80% and 90%	No	No	Both of them	No information	No information	No	No	No	No information	No	No information	No	Dead Recovered Severe Infected
Liu F, Zhao Z, Ma C, Nie X, Wu A, Li X	2022	Return to normal pre-COVID-19 life is delayed by inequitable vaccine allocation and SARS-CoV-2 variants	Epidemiology and Infection	As a result of the COVID-19 pandemic, whether and when the world can reach herd immunity and return to normal life and a strategy for accelerating vaccination programs constitute major concerns. We employed Metropolis-Hastings sampling and an epidemic model to design experiments based on the current vaccinations administered and a more equitable vaccine allocation scenario. The results show that …	Administered vaccinations COVID-19 Delta variant Herd immunity Vaccine effectiveness	10.1017/S0950268822000139	English	Compartmental SIR model	Susceptible Infected Removed Vaccinated Isolated	MCMC estimate by country Protection ratio Contact rate Removal rate	191 countries	191 countries	Multi rental	Yes	No information	Not available	No	Days	No	1	No	1 2	No information	No information, first dose overall (original variant): between 45% and 55% No information, first dose overall (delta variant): between 34% and 44% Pfizer, AstraZeneca, second dose overall (original variant): between 85% and 95% Pfizer, AstraZeneca, general second dose (delta variant): between 60% and 80%	No	No	projects	SARS-CoV-2 Delta (B.1.617.2)	No information	No	No	No	No information	No	No information	No	Dead Recovered Dead
Liu H, Zhang J, Cai J, Deng X, Peng C, Chen X, Yang J, Wu Q, Chen X, Chen Z, Zheng W, Viboud C, Zhang W, Ajelli M, Yu H	2022	Investigating vaccine-induced immunity and its effect in mitigating SARS-CoV-2 epidemics in China	BMC Medicine	Background: To allow a return to a pre-COVID-19 lifestyle, virtually every country has initiated a vaccination program to mitigate severe disease burden and control transmission. However, it remains to be seen whether herd immunity will be within reach of these programs. Methods: We developed a compartmental model of SARS-CoV-2 transmission for China, a population with low prior immunity from nat…	COVID-19 Herd immunity Vaccination program Delta variant SLIR model	10.1186/s12916-022-02243-1	English	Compartmentalized SLIR model	Susceptible Susceptible with contraindications Latent Infected Removed Vaccinated first dose Vaccinated second dose Latent vaccinated Infected vaccinated Removed vaccinated	Generation time: 7 days Susceptibility to infection: 0.58, 1, 1.65 Basic reproduction number: 6 Median latency period: 4.4 days Time to reach maximum efficacy after second dose: 14 days Risk ratio of death from delta: 2.37	China	China	upper middle income	Yes	C++	github.com/HengcongLiu/herd-immunity	No	Days	No	1	No	2	21 days	Inactive type vaccines, against infection (delta variant, 18 to 59 years): 54.3% (60%, 79%) Inactive type vaccines, against death (delta variant, 18 to 59 years): 93% Inactive type vaccines, against infection (relative after the second dose against the maximum, delta variant, 18 to 59 years): 83.8% No information, general (relative from 3 to 17 years and over 60 years compared to 18 to 59 years):…	No	No	projects	Delta (B.1.617.2)	0-2 years 3-4 years 5-9 years 10-11 years 12-14 years 15-19 years 20-24 years 25-29 years 30-34 years 35-39 years 40-44 years 45-49 years 50- 54 years old 55-59 years old 60-64 years old 65 years old or older	No	No	No	Yes, it is not specified which	No	No information	No	Recovered Dead
Liu Y, Pearson C, Sandmann F, Barnard R, Kim J, Flasche S, Jit M, Abbas K	2022	Dosing interval strategies for two-dose COVID-19 vaccination in 13 middle-income countries of Europe: health impact modeling and benefit-risk analysis	The Lancet Regional Health - Europe	Background: In settings where the COVID-19 vaccine supply is constrained, extending the intervals between the first and second doses of the COVID-19 vaccine may allow more people receive their first doses earlier. Our aim is to estimate the health impact of COVID-19 vaccination alongside benefit-risk assessment of different dosing intervals in 13 middle-income countries (MICs) of Europe. Methods:…	Vaccine policy Mathematical modeling COVID-19 SARS-CoV-2 Public health intervention Quantitative methods	10.1016/j.lanepe.2022.100381	English	Compartmental SEIR model	Susceptible Vaccinated first dose Vaccinated second dose Susceptible vaccinated Exposed Exposed vaccinated Preclinical infected Clinical infected Subclinical infected Recovered Recovered vaccinated	Susceptibility: 0.38-0.88 Clinical progression rates: 0.21-0.7 Fatal infection rates: 5.2e^{-6}-0.13 Latency period: Gamma(2.5,2.5) Preclinical infection duration: Gamma(1.5,4) Duration of clinical infection: Gamma(3.5,4) Duration of subclinical infection: Gamma(5,4) Relative infectivity from subclinical to clinical: 0.5 Duration of immunity due to infection: 3 years Duration of protection first …	Albania Armenia Azerbaijan Belarus Bosnia and Herzegovina Bulgaria Georgia Russia Serbia Moldova Macedonia Turkey Ukraine	Albania Armenia Azerbaijan Belarus Bosnia and Herzegovina Bulgaria Georgia Russia Serbia Moldova Macedonia Turkey Ukraine	Multi rental	Yes	No information	Not available	No	Days	No	1	No	2	28 days 56 days 84 days 112 days 140 days	AstraZeneca, first and second dose against infection: 67% and 68% AstraZeneca, first and second dose against disease: 67% and 78% AstraZeneca, first and second dose against hospitalization: 84.5% and 90% AstraZeneca, first and second dose against death: 84.5% and 95% AstraZeneca, first and second dose against transmission: 38% and 50%	No	Yes	projects	Delta (B.1.617.2)	0-4 years 5-9 years 10-14 years 15-19 years 20-24 years 25-29 years 30-34 years 35-39 years 40-44 years 45-49 years 50-54 years 55-59 years 60- 64 years old 65-69 years old 70-74 years old 75 years old or older	No	No	No	No information	No	No information	No	Recovered Hospitalized Dead
Luo T, Cao Z, Zhao P, Zeng D, Zhang Q	2021	Evaluating the impact of vaccination on COVID-19 pandemic used a hierarchical weighted contact network model.	2021 IEEE International Conference on Intelligence and Security Informatics	The 2019 Novel Coronavirus Disease (COVID-19) vaccines have been placed significant expectation to end the COVID-19 pandemic sooner. However, issues related to vaccines still need to be resolved urgently, including the vaccination number and range. In this paper, we proposed an epidemic spread model based on the hierarchical weighted network. This model fully considers the heterogeneity of the co…	COVID-19 Pandemics Conferences Vaccines Coronaviruses Security Informatics	10.1109/ISI53945.2021.9624841	English	Hierarchical Weighted Network - SEIR	Susceptible Exposed Infected Recovered Hospitalized Dead	Proportion of severe symptoms, 27.3%; [20-27] Proportion of mild symptoms, 55.9%; [20-27] Proportion of severe symptoms, 10.0%; [20-27] Proportion of critical symptoms, 6.8%; [20-27] Incubation period (days), N (5.1, 1); [20-27] Period of symptomatic infection (days), 7; [20-27] Period of asymptomatic infection (days), 7.5; [20-27] Mortality rate for critical symptoms, 53.4%; [20-27] Propagation …	China	China	upper middle income	Yes	No information	Not available	No	Days	No	1	No	2	No information	Overall: 100%	No	No	Replica	No information	No information	No	No	No	No information	No	No information	No	Hospitalized Dead
Machado B, Antunes L, Caetano C, Pereira J, Nunes B, Patricio P, Morgado M	2022	The impact of vaccination on the evolution of COVID-19 in Portugal	Mathematical Biosciences and Engineering	In this work we use simple mathematical models to study the impact of vaccination against COVID-19 in Portugal. First, we fit a SEIR type model without vaccination to the Portuguese data on confirmed cases of COVID-19 by the date of symptom onset, from the beginning of the epidemic until the 23rd January of 2021, to estimate changes in the transmission intensity. Then, by including vaccination in…	COVID-19 Epidemics Humans Portugal SARS-CoV-2 Vaccination	10.3934/mbe.2022043	English	Compartmental SEIR model	Susceptible Exposed Infected Confirmed Infected Unconfirmed Recovered	Median latency period: 3.8 days Rate from exposed to infectious: 1/3.8days Median period from infectious: 3.4 days Rate from infected to removed: 1/3.4days Relative transmission: 1 Mortality rate: 0.66% Vaccine protection of susceptible : 0.75 Risk of severe infection from the vaccine: 0.20	Portugal	Portugal	High rent	Yes	MATLAB	Not available	No	Days	No	1	No	2	No information	Pfizer, Novavax, decreases susceptibility: 75% Pfizer, Novavax, decreases the risk of severe disease: 20%	No	No	Both of them	SARS-CoV-2 Delta (B.1.617.2) indirect	No information	No	No	No	Yes, it is not specified which	No	No information	No	Dead Recovered
Mahmoud N, Tsoungui H, Ngucho Y, Kwamou S, Kayanula L, Kamanga G, Ibrahim T, Bwanu P, Iyanda S, Alawam L, Helle K, Teboh-Ewungkem M, Schneider K	2021	The impact of COVID-19 vaccination campaigns accounting for antibody-dependent enhancement	PLoS One	Background: COVID-19 vaccines are approved, vaccination campaigns are launched, and worldwide return to normality seems within close reach. However, concerns about the safety of COVID-19 vaccines rose, due to their fast emergency approval. In fact, the problem of antibody-dependent enhancement was raised in the context of COVID-19 vaccines. Methods and findings: We introduce a complex extension o…	No information	10.1371/journal.places.0245417	English	Compartmental SEIR model	Susceptible non-vaccinable Susceptible waiting to be vaccinated Susceptible vaccinated with pending vaccine result Susceptible vaccinated who were not vaccinated Susceptible vaccinated who developed partial immunity Susceptible vaccinated who developed ADE Latently vaccinated with pending vaccine result Non-vaccinable Latently vaccinated who developed partial immunity Latently vaccinated who deve…	Parameters describing disease progression for Germany (GER) and USA; https://doi.org/10.1371/journal.pone.0245417.s012 Parameters describing disease severity and mortality for Germany (GER) and USA; https://doi.org/10.1371/journal.pone.0245417.s014 Parameters describing contact behavior and infection strength for Germany (GER) and USA; https://doi.org/10.1371/journal.pone.0245417.s015 Chosen cont…	Germany United States	Germany United States	High rent	Yes	python	github.com/Maths-against-Malaria/COVID19_ADE_Model.git	No	Days	No	1	No	1	No information	No information, general (high): 94% No information, general (medium): 90% No information, general (low): 78% No information, general (poor): 50%	No	No	projects	No information	No information	No	No	No	Social distancing Isolation	No	No information	No	dead
Maier B, Burdinski A, Rose A, Schlosser F, Hinrichs D, Betsch C, Korn L, Sprengholz P, Meyer-Hermann M, Mitra T, Lauterbach K, Brockmann D	2021	Potential benefits of delaying the second mRNA COVID-19 vaccine dose	arXiv preprint arXiv:2102. 13600	Vaccination against COVID-19 with the recently approved mRNA vaccines BNT162b2 (BioNTech/Pfizer) and mRNA-1273 (Moderna) is currently underway in a large number of countries. However, high incidence rates and rapidly spreading SARS-CoV-2 variants are concerning. In combination with acute supply deficits in Europe in early 2021, the question arises of whether stretching the vaccine, for instance b…	No information	10.48550/arXiv.2102.13600	English	Compartmental SEIR model	Susceptible Vaccinated Exposed Infected Removed	Latency period: 3.2 days Infection period: 6.7 days Basic reproduction number: 2.2 Probability of infected symptoms: 83% Fraction of individuals removed with fatal outcome: 0.028%, 6.250%	Germany	Germany	High rent	Yes	python	zenodo.org/record/4562594#.Yn1k6-jMLDc	No	Days	Yes	1	No	1 2	84 days	Pfizer, first and second dose against death: 99.9% and 99.99% Pfizer, AstraZeneca, first and second dose against COVID-19: 90% and 95%	No	No	projects	No information	Under 65 years 65 years or older	No	No	No	No information	No	No information	No	Dead Recovered
[truncated: 172 more rows]
