# Supplementary material for: Predictive models for health outcomes due to SARS-CoV-2, including the effect of vaccination: a systematic review
Source: Syst Rev. 2024 Jan 16;13:30. doi: 10.1186/s13643-023-02411-1 (PMC10790449; doi:10.1186/s13643-023-02411-1)
Supplement: Supplementary file 7 — Supplementary Material Supplementary material N°. 7. Quality assessment (Johanna Briggs Institute Checklist, PROBAST Checklist). [file 13643_2023_2411_MOESM7_ESM.zip]

Archive with 2 entries (2 files):
- 12903_2024_5066_MOESM7_ESM/Supp. N°. 7 JBI.docx
- 12903_2024_5066_MOESM7_ESM/Supp. N°. 7 PROBAST.docx
